# Supplementary material for: Predicting 6-month mortality of patients from their medical history: Comparison of multimorbidity index to Deyo–Charlson index
Source: Medicine (Baltimore). 2023 Feb 3;102(5):e32687. doi: 10.1097/MD.0000000000032687 (PMC9901984; doi:10.1097/MD.0000000000032687)
Supplement: Supplementary file 1 [file medi-102-e32687-s001.xlsx]

## Sheet: Likelihood Ratios
Diagnosis ICD-9	Likelihood Ratio	Number Dead in 6 Months	umber not Dead in 6 Months	Total Dead	Total Alive	Description of the Diagnosis	Other Modifiers
751.5	0.0505902	30	593	3610852	32135745	OTHER CONGENITAL ANOMALIES OF INTESTINE
751.62	0.136612	25	183	3610852	32135745	CONGENITAL CYSTIC DISEASE OF LIVER
751.69	0.150888	51	338	3610852	32135745	OTHER CONGENITAL ANOMALIES OF GALLBLADDER	BILE DUCTS	AND LIVER
751.7	0.0544218	8	147	3610852	32135745	CONGENITAL ANOMALIES OF PANCREAS
751.8	0.0677966	4	59	3610852	32135745	OTHER SPECIFIED CONGENITAL ANOMALIES OF DIGESTIVE SYSTEM
751.9	0.0322581	1	31	3610852	32135745	UNSPECIFIED CONGENITAL ANOMALY OF DIGESTIVE SYSTEM
752	0.0186335	3	161	3610852	32135745	NULL
752.0	0.04	0	24	3610852	32135745	CONGENITAL ANOMALIES OF OVARIES
752.11	0.027027	0	36	3610852	32135745	EMBRYONIC CYST OF FALLOPIAN TUBES AND BROAD LIGAMENTS
752.51	0.03125	3	96	3610852	32135745	UNDESCENDED TESTIS
752.61	0.0658436	32	486	3610852	32135745	HYPOSPADIAS
752.69	0.0597015	4	67	3610852	32135745	OTHER PENILE ANOMALIES
752.89	0.0181818	0	54	3610852	32135745	GENITAL ORGAN ANOM NEC
753	0.101695	6	59	3610852	32135745	NULL
753.0	0.0880682	62	704	3610852	32135745	RENAL AGENESIS AND DYSGENESIS
753.10	0.0929835	163	1753	3610852	32135745	CYSTIC KIDNEY DISEASE	UNSPECIFIED
753.11	0.0642202	7	109	3610852	32135745	CONGENITAL SINGLE RENAL CYST
753.12	0.0984936	170	1726	3610852	32135745	POLYCYSTIC KIDNEY	UNSPECIFIED TYPE
753.13	0.0919244	107	1164	3610852	32135745	POLYCYSTIC KIDNEY	AUTOSOMAL DOMINANT
753.16	0.037037	1	27	3610852	32135745	MEDULLARY CYSTIC KIDNEY
753.17	0.0242424	4	165	3610852	32135745	MEDULLARY SPONGE KIDNEY
753.19	0.0875332	33	377	3610852	32135745	OTHER SPECIFIED CYSTIC KIDNEY DISEASE
753.20	0.0606061	2	33	3610852	32135745	UNSPECIFIED OBSTRUCTIVE DEFECT OF RENAL PELVIS AND URETER
753.21	0.019337	7	362	3610852	32135745	CONGENITAL OBSTRUCTION OF URETEROPELVIC JUNCTION
753.29	0.05	2	40	3610852	32135745	OBSTRUCTIVE DEFECTS OF RENAL PELVIS AND URETER	NOT ELSEWHERE CLASSIFIED
753.3	0.0458891	24	523	3610852	32135745	OTHER SPECIFIED CONGENITAL ANOMALIES OF KIDNEY
753.4	0.0133333	1	75	3610852	32135745	OTHER SPECIFIED CONGENITAL ANOMALIES OF URETER
753.7	0.0126582	0	78	3610852	32135745	CONGENITAL ANOMALIES OF URACHUS
753.8	0.0540541	2	37	3610852	32135745	OTHER SPECIFIED CONGENITAL ANOMALIES OF BLADDER AND URETHRA
753.9	0.0425532	2	47	3610852	32135745	UNSPECIFIED CONGENITAL ANOMALY OF URINARY SYSTEM
754	0.0803571	9	112	3610852	32135745	NULL
754.0	0.0133333	1	75	3610852	32135745	CONGENITAL MUSCULOSKELETAL DEFORMITIES OF SKULL	FACE	AND JAW
754.2	0.0588235	2	34	3610852	32135745	CONGENITAL MUSCULOSKELETAL DEFORMITIES OF SPINE
754.30	0.037037	1	27	3610852	32135745	CONGENITAL DISLOCATION OF HIP	UNILATERAL
754.59	0.04	0	24	3610852	32135745	OTHER CONGENITAL VARUS DEFORMITIES OF FEET
754.61	0.00819672	1	122	3610852	32135745	CONGENITAL PES PLANUS
754.69	0.037037	0	26	3610852	32135745	OTHER CONGENITAL VALGUS DEFORMITIES OF FEET
754.70	0.0243902	0	40	3610852	32135745	TALIPES	UNSPECIFIED
754.71	0.00917431	1	109	3610852	32135745	TALIPES CAVUS
754.81	0.031746	2	63	3610852	32135745	PECTUS EXCAVATUM
755	0.0251572	4	159	3610852	32135745	NULL
755.59	0.0571429	4	70	3610852	32135745	OTHER CONGENITAL ANOMALIES OF UPPER LIMB	INCLUDING SHOULDER GIRDLE
755.63	0.00483092	0	206	3610852	32135745	OTHER CONGENITAL DEFORMITY OF HIP (JOINT)
755.64	0.0151515	1	66	3610852	32135745	CONGENITAL DEFORMITY OF KNEE (JOINT)
755.67	0.0140845	0	70	3610852	32135745	CONGENITAL ANOMALIES OF FOOT	NOT ELSEWHERE CLASSIFIED
755.69	0.0222222	1	45	3610852	32135745	OTHER CONGENITAL ANOMALIES OF LOWER LIMB	INCLUDING PELVIC GIRDLE
756	0.105882	9	85	3610852	32135745	NULL
756.0	0.0208333	1	48	3610852	32135745	CONGENITAL ANOMALIES OF SKULL AND FACE BONES
756.10	0.015873	0	62	3610852	32135745	CONGENITAL ANOMALY OF SPINE	UNSPECIFIED
756.11	0.01766	8	453	3610852	32135745	CONGENITAL SPONDYLOLYSIS	LUMBOSACRAL REGION
756.12	0.0186017	29	1559	3610852	32135745	SPONDYLOLISTHESIS	CONGENITAL
756.15	0.016129	0	61	3610852	32135745	FUSION OF SPINE (VERTEBRA)	CONGENITAL
756.16	0.047619	2	42	3610852	32135745	KLIPPEL-FEIL SYNDROME
756.17	0.0121212	2	165	3610852	32135745	SPINA BIFIDA OCCULTA
756.19	0.0264423	11	416	3610852	32135745	OTHER CONGENITAL ANOMALIES OF SPINE
756.4	0.0714286	2	28	3610852	32135745	CHONDRODYSTROPHY
756.51	0.0222222	0	44	3610852	32135745	OSTEOGENESIS IMPERFECTA
756.52	0.05	2	40	3610852	32135745	OSTEOPETROSIS
756.59	0.075	3	40	3610852	32135745	OTHER CONGENITAL OSTEODYSTROPHIES
756.6	0.178295	23	129	3610852	32135745	CONGENITAL ANOMALIES OF DIAPHRAGM
756.71	0.08	2	25	3610852	32135745	CONGENITAL ANOMALY OF ABDOMINAL WALL	PRUNE BELLY SYNDROME
756.83	0.0651341	17	261	3610852	32135745	EHLERS-DANLOS SYNDROME
756.89	0.08	2	25	3610852	32135745	OTHER SPECIFIED CONGENITAL ANOMALIES OF MUSCLE	TENDON	FASCIA	AND CONNECTIVE TISSUE
756.9	0.027027	0	36	3610852	32135745	OTHER AND UNSPECIFIED CONGENITAL ANOMALIES OF MUSCULOSKELETAL SYSTEM
757	0.025641	2	78	3610852	32135745	NULL
757.0	0.0598291	7	117	3610852	32135745	HEREDITARY EDEMA OF LEGS
757.1	0.0833333	13	156	3610852	32135745	ICHTHYOSIS CONGENITA
757.32	0.0344828	1	29	3610852	32135745	VASCULAR HAMARTOMAS
757.33	0.0816327	4	49	3610852	32135745	CONGENITAL PIGMENTARY ANOMALIES OF SKIN
757.39	0.0560345	26	464	3610852	32135745	OTHER SPECIFIED CONGENITAL ANOMALIES OF SKIN
758	0.0625	3	48	3610852	32135745	NULL
758.5	0.363636	8	22	3610852	32135745	OTHER CONDITIONS DUE TO AUTOSOMAL ANOMALIES
758.7	0.0148649	11	740	3610852	32135745	KLINEFELTER'S SYNDROME
759	0.0666667	2	30	3610852	32135745	NULL
759.0	0.0448718	7	156	3610852	32135745	ANOMALIES OF SPLEEN	CONGENITAL
759.2	0.0128205	8	624	3610852	32135745	ANOMALIES OF OTHER ENDOCRINE GLANDS	CONGENITAL
759.3	0.0446429	5	112	3610852	32135745	SITUS INVERSUS
759.5	0.0961538	5	52	3610852	32135745	TUBEROUS SCLEROSIS
759.6	0.038055	18	473	3610852	32135745	OTHER CONGENITAL HAMARTOSES	NOT ELSEWHERE CLASSIFIED
759.82	0.0633609	23	363	3610852	32135745	MARFAN SYNDROME
759.89	0.0465116	12	258	3610852	32135745	OTHER SPECIFIED ANOMALIES
759.9	0.030303	1	33	3610852	32135745	CONGENITAL ANOMALY	UNSPECIFIED
760	0.142857	4	28	3610852	32135745	NULL
760.71	0.0263158	0	37	3610852	32135745	NOXIOUS INFLUENCES AFFECTING FETUS OR NEWBORN VIA PLACENTA OR BREAST MILK	ALCOHOL
768	0.72	18	25	3610852	32135745	NULL
770	0.25	5	20	3610852	32135745	NULL
780.01	2.47826	342	138	3610852	32135745	COMA
780.02	0.0821429	46	560	3610852	32135745	TRANSIENT ALTERATION OF AWARENESS
780.03	0.770186	124	161	3610852	32135745	PERSISTENT VEGETATIVE STATE
780.09	0.300695	5752	19129	3610852	32135745	OTHER ALTERATION OF CONSCIOUSNESS
780.1	0.0765461	328	4285	3610852	32135745	HALLUCINATIONS
780.2	0.0480289	4855	101085	3610852	32135745	SYNCOPE AND COLLAPSE
780.31	0.0632911	5	79	3610852	32135745	FEBRILE CONVULSIONS (SIMPLE)	UNSPECIFIED
780.32	0.108262	38	351	3610852	32135745	COMPLEX FEBRILE CONVULSIONS
780.33	0.0358306	11	307	3610852	32135745	NULL
780.39	0.063328	6358	100398	3610852	32135745	OTHER CONVULSIONS
780.4	0.0421984	1746	41376	3610852	32135745	DIZZINESS AND GIDDINESS
780.50	0.037554	226	6018	3610852	32135745	UNSPECIFIED SLEEP DISTURBANCE
780.51	0.042471	33	777	3610852	32135745	INSOMNIA WITH SLEEP APNEA	UNSPECIFIED
780.52	0.0730856	5006	68495	3610852	32135745	INSOMNIA	UNSPECIFIED
780.53	0.0326409	55	1685	3610852	32135745	HYPERSOMNIA WITH SLEEP APNEA	UNSPECIFIED
780.54	0.0578842	29	501	3610852	32135745	HYPERSOMNIA	UNSPECIFIED
780.55	0.112903	7	62	3610852	32135745	DISRUPTION OF 24 HOUR SLEEP WAKE CYCLE	UNSPECIFIED
780.56	0.00884956	3	339	3610852	32135745	DYSFUNCTIONS ASSOCIATED WITH SLEEP STAGES OR AROUSAL FROM SLEEP
780.57	0.0292203	1513	51779	3610852	32135745	UNSPECIFIED SLEEP APNEA
780.58	0.0487805	2	41	3610852	32135745	SLEEP RELATED MOVEMENT DISORDER	UNSPECIFIED
780.59	0.0411255	38	924	3610852	32135745	OTHER SLEEP DISTURBANCES
780.6	0.0348255	424	12175	3610852	32135745	FEVER
780.60	0.179928	3885	21592	3610852	32135745	FEVER	UNSPECIFIED
780.61	0.494469	894	1808	3610852	32135745	FEVER PRESENTING WITH CONDITIONS CLASSIFIED ELSEWHERE
780.62	0.0489043	212	4335	3610852	32135745	POSTPROCEDURAL FEVER
780.63	0.0333333	1	30	3610852	32135745	POSTVACCINATION FEVER
780.64	0.118072	49	415	3610852	32135745	CHILLS (WITHOUT FEVER)
780.65	0.850909	234	275	3610852	32135745	HYPOTHERMIA NOT ASSOCIATED WITH LOW ENVIRONMENTAL TEMPERATURE
780.66	0.47561	39	82	3610852	32135745	NULL
780.71	0.0227101	30	1321	3610852	32135745	CHRONIC FATIGUE SYNDROME
780.72	0.278195	37	133	3610852	32135745	FUNCTIONAL QUADRIPLEGIA
780.79	0.210449	8882	42205	3610852	32135745	OTHER MALAISE AND FATIGUE
780.8	0.0404679	128	3163	3610852	32135745	GENERALIZED HYPERHIDROSIS
780.9	0.000678426	0	1473	3610852	32135745	OTHER GENERAL SYMPTOMS
780.93	0.0699446	404	5776	3610852	32135745	MEMORY LOSS
780.94	0.263158	120	456	3610852	32135745	EARLY SATIETY
780.96	0.232765	682	2930	3610852	32135745	GENERALIZED PAIN
780.97	0.33413	10901	32625	3610852	32135745	ALTERED MENTAL STATUS
780.99	0.0378218	191	5050	3610852	32135745	OTHER GENERAL SYMPTOMS
781	0.172414	5	29	3610852	32135745	NULL
781.0	0.061152	913	14930	3610852	32135745	ABNORMAL INVOLUNTARY MOVEMENTS
781.1	0.141026	55	390	3610852	32135745	DISTURBANCES OF SENSATION OF SMELL AND TASTE
781.2	0.0934901	2720	29094	3610852	32135745	ABNORMALITY OF GAIT
781.3	0.0743593	618	8311	3610852	32135745	LACK OF COORDINATION
781.4	0.0421456	11	261	3610852	32135745	TRANSIENT PARALYSIS OF LIMB
781.5	0.0744681	7	94	3610852	32135745	CLUBBING OF FINGERS
781.6	0.0338983	2	59	3610852	32135745	MENINGISMUS
781.7	0.0285714	0	34	3610852	32135745	TETANY
781.8	0.148235	63	425	3610852	32135745	NEUROLOGIC NEGLECT SYNDROME
781.9	0.0285714	0	34	3610852	32135745	OTHER SYMPTOMS INVOLVING NERVOUS AND MUSCULOSKELETAL SYSTEMS
781.94	0.131579	575	4370	3610852	32135745	FACIAL WEAKNESS
781.99	0.0902421	123	1363	3610852	32135745	OTHER SYMPTOMS INVOLVING NERVOUS AND MUSCULOSKELETAL SYSTEMS
782.0	0.0322753	664	20573	3610852	32135745	DISTURBANCE OF SKIN SENSATION
782.1	0.0861479	1561	18120	3610852	32135745	RASH AND OTHER NONSPECIFIC SKIN ERUPTION
782.2	0.0840336	150	1785	3610852	32135745	LOCALIZED SUPERFICIAL SWELLING	MASS	OR LUMP
782.3	0.185895	6081	32712	3610852	32135745	EDEMA
782.4	0.387588	3972	10248	3610852	32135745	JAUNDICE	UNSPECIFIED	NOT OF NEWBORN
782.5	0.301435	63	209	3610852	32135745	CYANOSIS
782.61	0.125	8	64	3610852	32135745	PALLOR
782.62	0.0508083	22	433	3610852	32135745	FLUSHING
782.7	0.144643	81	560	3610852	32135745	SPONTANEOUS ECCHYMOSES
782.8	0.0798122	17	213	3610852	32135745	CHANGES IN SKIN TEXTURE
782.9	0.1	7	70	3610852	32135745	OTHER SYMPTOMS INVOLVING SKIN AND INTEGUMENTARY TISSUES
783.0	0.515889	3393	6577	3610852	32135745	ANOREXIA
783.1	0.0848303	85	1002	3610852	32135745	ABNORMAL WEIGHT GAIN
783.2	0.00383142	0	260	3610852	32135745	ABNORMAL LOSS OF WEIGHT
783.21	0.23004	5702	24787	3610852	32135745	LOSS OF WEIGHT
783.22	0.10596	112	1057	3610852	32135745	UNDERWEIGHT
783.3	0.380952	144	378	3610852	32135745	FEEDING DIFFICULTIES AND MISMANAGEMENT
783.4	0.0149254	1	67	3610852	32135745	LACK OF EXPECTED NORMAL PHYSIOLOGICAL DEVELOPMENT
783.41	0.592593	48	81	3610852	32135745	FAILURE TO THRIVE
783.5	0.0327994	86	2622	3610852	32135745	POLYDIPSIA
783.6	0.0109649	5	456	3610852	32135745	POLYPHAGIA
783.7	0.827713	16421	19839	3610852	32135745	ADULT FAILURE TO THRIVE
783.9	0.25974	40	154	3610852	32135745	OTHER SYMPTOMS CONCERNING NUTRITION	METABOLISM	AND DEVELOPMENT
784	0.130435	6	46	3610852	32135745	NULL
784.0	0.0355754	2315	65073	3610852	32135745	HEADACHE
784.1	0.105096	66	628	3610852	32135745	THROAT PAIN
784.2	0.141392	910	6436	3610852	32135745	SWELLING	MASS	OR LUMP IN HEAD AND NECK
784.3	0.195369	1561	7990	3610852	32135745	APHASIA
784.40	0.137255	7	51	3610852	32135745	VOICE DISTURBANCE	UNSPECIFIED
784.41	0.239016	136	569	3610852	32135745	APHONIA
784.42	0.18697	353	1888	3610852	32135745	NULL
784.49	0.0768137	108	1406	3610852	32135745	OTHER VOICE DISTURBANCE
784.5	0.0425532	220	5170	3610852	32135745	OTHER SPEECH DISTURBANCE
784.51	0.173663	877	5050	3610852	32135745	NULL
784.59	0.130947	611	4666	3610852	32135745	NULL
784.61	0.0405405	9	222	3610852	32135745	ALEXIA AND DYSLEXIA
784.69	0.124314	68	547	3610852	32135745	OTHER SYMBOLIC DYSFUNCTION
784.7	0.174997	1474	8423	3610852	32135745	EPISTAXIS
784.8	0.317757	34	107	3610852	32135745	HEMORRHAGE FROM THROAT
784.9	0.0136986	0	72	3610852	32135745	OTHER SYMPTOMS INVOLVING HEAD AND NECK
784.91	0.0585586	39	666	3610852	32135745	POSTNASAL DRIP
784.92	0.0852974	76	891	3610852	32135745	NULL
784.99	0.1133	46	406	3610852	32135745	OTHER SYMPTOMS INVOLVING HEAD AND NECK
785.0	0.160135	6170	38530	3610852	32135745	TACHYCARDIA	UNSPECIFIED
785.1	0.0173018	148	8554	3610852	32135745	PALPITATIONS
785.2	0.0701754	352	5016	3610852	32135745	UNDIAGNOSED CARDIAC MURMURS
785.3	0.217391	10	46	3610852	32135745	OTHER ABNORMAL HEART SOUNDS
785.4	0.249556	1123	4500	3610852	32135745	GANGRENE
785.50	1.07107	422	394	3610852	32135745	SHOCK	UNSPECIFIED
785.51	1.07067	1606	1500	3610852	32135745	CARDIOGENIC SHOCK
785.52	1.47688	7411	5018	3610852	32135745	SEPTIC SHOCK
785.59	0.645422	719	1114	3610852	32135745	OTHER SHOCK WITHOUT MENTION OF TRAUMA
785.6	0.21521	3028	14070	3610852	32135745	ENLARGEMENT OF LYMPH NODES
785.9	0.0585326	71	1213	3610852	32135745	OTHER SYMPTOMS INVOLVING CARDIOVASCULAR SYSTEM
786.00	0.091954	8	87	3610852	32135745	RESPIRATORY ABNORMALITY	UNSPECIFIED
786.01	0.0795756	30	377	3610852	32135745	HYPERVENTILATION
786.02	0.141604	113	798	3610852	32135745	ORTHOPNEA
786.03	0.113281	87	768	3610852	32135745	APNEA
786.04	0.960938	123	128	3610852	32135745	CHEYNE-STOKES RESPIRATION
786.05	0.143862	3189	22167	3610852	32135745	SHORTNESS OF BREATH
786.06	0.472043	439	930	3610852	32135745	TACHYPNEA
786.07	0.0950249	191	2010	3610852	32135745	WHEEZING
786.09	0.194971	4303	22070	3610852	32135745	OTHER DYSPNEA AND RESPIRATORY ABNORMALITY
786.1	0.245442	175	713	3610852	32135745	STRIDOR
786.2	0.104911	1568	14946	3610852	32135745	COUGH
786.3	0.155913	1056	6773	3610852	32135745	HEMOPTYSIS
786.30	0.397052	2451	6173	3610852	32135745	NULL
786.39	0.401035	310	773	3610852	32135745	NULL
786.4	0.162304	31	191	3610852	32135745	ABNORMAL SPUTUM
786.50	0.0336733	3873	115017	3610852	32135745	UNSPECIFIED CHEST PAIN
786.51	0.0200817	172	8565	3610852	32135745	PRECORDIAL PAIN
786.52	0.0748709	696	9296	3610852	32135745	PAINFUL RESPIRATION
786.59	0.0243443	6017	247163	3610852	32135745	OTHER CHEST PAIN
786.6	0.310764	4397	14149	3610852	32135745	SWELLING	MASS	OR LUMP IN CHEST
786.7	0.254545	42	165	3610852	32135745	ABNORMAL CHEST SOUNDS
786.8	0.208931	641	3068	3610852	32135745	HICCOUGH
786.9	0.175135	162	925	3610852	32135745	OTHER SYMPTOMS INVOLVING RESPIRATORY SYSTEM AND CHEST
787	0.0357143	0	27	3610852	32135745	NULL
787.01	0.130687	5825	44572	3610852	32135745	NAUSEA W/ VOMITING
787.02	0.12843	2078	16180	3610852	32135745	NAUSEA ALONE
787.03	0.11653	712	6110	3610852	32135745	VOMITING ALONE
787.04	0.131944	19	144	3610852	32135745	NULL
787.1	0.0497063	110	2213	3610852	32135745	HEARTBURN
787.2	0.00115292	11	9541	3610852	32135745	DYSPHAGIA
787.20	0.420482	14272	33942	3610852	32135745	DYSPHAGIA	UNSPECIFIED
787.21	0.461002	727	1577	3610852	32135745	DYSPHAGIA	ORAL PHASE
787.22	0.518739	4623	8912	3610852	32135745	DYSPHAGIA	OROPHARYNGEAL PHASE
787.23	0.389087	656	1686	3610852	32135745	DYSPHAGIA	PHARYNGEAL PHASE
787.24	0.419657	269	641	3610852	32135745	DYSPHAGIA	PHARYNGOESOPHAGEAL PHASE
787.29	0.461494	791	1714	3610852	32135745	OTHER DYSPHAGIA
787.3	0.150923	695	4605	3610852	32135745	FLATULENCE	ERUCTATION	AND GAS PAIN
787.4	0.102564	4	39	3610852	32135745	VISIBLE PERISTALSIS
787.6	0.142384	344	2416	3610852	32135745	INCONTINENCE OF FECES
787.60	0.368421	931	2527	3610852	32135745	NULL
787.61	0.111111	2	18	3610852	32135745	NULL
787.63	0.142857	7	49	3610852	32135745	NULL
787.7	0.0876289	17	194	3610852	32135745	ABNORMAL FECES
787.91	0.137569	8704	63270	3610852	32135745	DIARRHEA
787.99	0.139388	155	1112	3610852	32135745	OTHER SYMPTOMS INVOLVING DIGESTIVE SYSTEM
788.0	0.0125847	26	2066	3610852	32135745	RENAL COLIC
788.1	0.102825	535	5203	3610852	32135745	DYSURIA
788.20	0.177092	11514	65017	3610852	32135745	RETENTION OF URINE	UNSPECIFIED
788.21	0.111452	400	3589	3610852	32135745	INCOMPLETE BLADDER EMPTYING
788.29	0.0845559	317	3749	3610852	32135745	OTHER SPECIFIED RETENTION OF URINE
788.30	0.151051	3766	24932	3610852	32135745	UNSPECIFIED URINARY INCONTINENCE
788.31	0.0661041	141	2133	3610852	32135745	URGE INCONTINENCE
788.32	0.0155642	36	2313	3610852	32135745	STRESS INCONTINENCE
788.33	0.0648567	43	663	3610852	32135745	MIXED INCONTINENCE (MALE)(FEMALE)
788.34	0.0923077	6	65	3610852	32135745	INCONTINENCE WITHOUT SENSORY AWARENESS
788.35	0.0452489	20	442	3610852	32135745	POST-VOID DRIBBLING
788.36	0.0386266	9	233	3610852	32135745	NOCTURNAL ENURESIS
788.37	0.045614	13	285	3610852	32135745	CONTINUOUS LEAKAGE
788.38	0.138889	55	396	3610852	32135745	OVERFLOW INCONTINENCE
788.39	0.0642534	71	1105	3610852	32135745	OTHER URINARY INCONTINENCE
788.41	0.0726886	478	6576	3610852	32135745	URINARY FREQUENCY
788.42	0.0623123	83	1332	3610852	32135745	POLYURIA
788.43	0.0451253	243	5385	3610852	32135745	NOCTURIA
788.5	0.311491	328	1053	3610852	32135745	OLIGURIA AND ANURIA
788.61	0.0507246	7	138	3610852	32135745	SPLITTING OF URINARY STREAM
788.62	0.0324675	45	1386	3610852	32135745	SLOWING OF URINARY STREAM
788.63	0.0743958	197	2648	3610852	32135745	URGENCY OF URINATION
788.64	0.0744871	167	2242	3610852	32135745	URINARY HESITANCY
788.65	0.0727273	20	275	3610852	32135745	STRAINING ON URINATION
788.69	0.0493708	51	1033	3610852	32135745	OTHER ABNORMALITY OF URINATION
788.7	0.0945274	19	201	3610852	32135745	URETHRAL DISCHARGE
788.8	0.0272727	3	110	3610852	32135745	EXTRAVASATION OF URINE
788.9	0.0194731	17	873	3610852	32135745	OTHER SYMPTOMS INVOLVING URINARY SYSTEM
788.91	0.20354	23	113	3610852	32135745	FUNCTIONAL URINARY INCONTINENCE
788.99	0.139959	207	1479	3610852	32135745	OTHER SYMPTOMS INVOLVING URINARY SYSTEM
789	0.142857	10	70	3610852	32135745	NULL
789.00	0.105812	3295	31140	3610852	32135745	ABDOMINAL PAIN	UNSPECIFIED SITE
789.01	0.0741593	838	11300	3610852	32135745	ABDOMINAL PAIN	RIGHT UPPER QUADRANT
789.02	0.076561	244	3187	3610852	32135745	ABDOMINAL PAIN	LEFT UPPER QUADRANT
789.03	0.0424115	344	8111	3610852	32135745	ABDOMINAL PAIN	RIGHT LOWER QUADRANT
789.04	0.0545709	351	6432	3610852	32135745	ABDOMINAL PAIN	LEFT LOWER QUADRANT
789.05	0.0562746	100	1777	3610852	32135745	ABDOMINAL PAIN	PERIUMBILIC
789.06	0.0607256	847	13948	3610852	32135745	ABDOMINAL PAIN	EPIGASTRIC
789.07	0.0888719	349	3927	3610852	32135745	ABDOMINAL PAIN	GENERALIZED
789.09	0.0747523	694	9284	3610852	32135745	ABDOMINAL PAIN	OTHER SPECIFIED SITE
789.1	0.105851	313	2957	3610852	32135745	HEPATOMEGALY
789.2	0.214163	750	3502	3610852	32135745	SPLENOMEGALY
789.30	0.270115	329	1218	3610852	32135745	ABDOMINAL OR PELVIC SWELLING	MASS	OR LUMP	UNSPECIFIED SITE
789.31	0.276995	59	213	3610852	32135745	ABDOMINAL OR PELVIC SWELLING	MASS	OR LUMP	RIGHT UPPER QUADRANT
789.32	0.288288	32	111	3610852	32135745	ABDOMINAL OR PELVIC SWELLING	MASS	OR LUMP	LEFT UPPER QUADRANT
789.33	0.117117	39	333	3610852	32135745	ABDOMINAL OR PELVC SWELLING	MASS	OR LUMP	RIGHT LOWER QUADRANT
789.34	0.179612	37	206	3610852	32135745	ABDOMINAL OR PELVIC SWELLING	MASS	OR LUMP	LEFT LOWER QUADRANT
789.35	0.123711	12	97	3610852	32135745	ABDOMINAL OR PELVIC SWELLING	MASS	OR LUMP	PERIUMBILIC
789.36	0.261146	41	157	3610852	32135745	ABDOMINAL OR PELVIC SWELLING	MASS	OR LUMP	EPIGASTRIC
789.37	0.112676	16	142	3610852	32135745	ABDOMINAL OR PELVIC SWELLING	MASS	OR LUMP	GENERALIZED
789.39	0.241189	219	908	3610852	32135745	ABDOMINAL OR PELVIC SWELLING	MASS	OR LUMP	OTHER SPECIFIED SITE
789.5	0.00313603	16	5102	3610852	32135745	ASCITES
789.51	7.2199	1379	191	3610852	32135745	MALIGNANT ASCITES
789.59	0.828824	18351	22141	3610852	32135745	OTHER ASCITES
789.60	0.0786517	7	89	3610852	32135745	ABDOMINAL TENDERNESS	UNSPECIFIED SITE
789.61	0.0405405	3	74	3610852	32135745	ABDOMINAL TENDERNESS	RIGHT UPPER QUADRANT
789.63	0.0555556	2	36	3610852	32135745	ABDOMINAL TENDERNESS	RIGHT LOWER QUADRANT
789.66	0.0666667	3	45	3610852	32135745	ABDOMINAL TENDERNESS	EPIGASTRIC
789.69	0.0681818	3	44	3610852	32135745	ABDOMINAL TENDERNESS	OTHER SPECIFIED SITE
789.9	0.0645161	6	93	3610852	32135745	OTHER SYMPTOMS INVOLVING ABDOMEN AND PELVIS
790.01	0.192494	477	2478	3610852	32135745	PRECIPITOUS DROP IN HEMATOCRIT
790.09	0.0481283	9	187	3610852	32135745	OTHER ABNORMALITY OF RED BLOOD CELLS
790.1	0.0982143	33	336	3610852	32135745	ELEVATED SEDIMENTATION RATE
790.2	0.00355872	0	280	3610852	32135745	ABNORMAL GLUCOSE TOLERANCE TEST
790.21	0.0573224	456	7955	3610852	32135745	IMPAIRED FASTING GLUCOSE
790.22	0.0430009	47	1093	3610852	32135745	IMPAIRED GLUCOSE TOLERANCE TEST (ORAL)
790.29	0.109556	2114	19296	3610852	32135745	OTHER ABNORMAL GLUCOSE
790.3	0.0131579	1	76	3610852	32135745	EXCESSIVE BLOOD LEVEL OF ALCOHOL
790.4	0.0979735	1813	18505	3610852	32135745	NONSPECIFIC ELEVATION OF LEVELS OF TRANSAMINASE OR LACTIC ACID DEHYDROGENASE (LDH)
790.5	0.122895	1927	15680	3610852	32135745	OTHER NONSPECIFIC ABNORMAL SERUM ENZYME LEVELS
790.6	0.107911	2207	20452	3610852	32135745	OTHER ABNORMAL BLOOD CHEMISTRY
790.7	0.250084	7479	29906	3610852	32135745	BACTEREMIA
790.8	0.247863	29	117	3610852	32135745	UNSPECIFIED VIREMIA
790.91	0.115385	33	286	3610852	32135745	ABNORMAL ARTERIAL BLOOD GASES
790.92	0.186829	3844	20575	3610852	32135745	ABNORMAL COAGULATION PROFILE
790.93	0.068173	1050	15402	3610852	32135745	ELEVATED PROSTATE SPECIFIC ANTIGEN [PSA]
790.94	0.172107	58	337	3610852	32135745	OTHER NONSPECIFIC FINDINGS ON EXAMINATION OF BLOOD	EUTHYROID SICK SYNDROME
790.95	0.134766	69	512	3610852	32135745	ELEVATED C-REACTIVE PROTEIN (CRP)
790.99	0.162602	540	3321	3610852	32135745	OTHER NON-SPECIFIC FINDINGS ON EXAMINATION OF BLOOD
791.0	0.0582267	264	4534	3610852	32135745	PROTEINURIA
791.2	0.0444444	4	90	3610852	32135745	HEMOGLOBINURIA
791.3	0.0578512	7	121	3610852	32135745	MYOGLOBINURIA
791.4	0.114286	16	140	3610852	32135745	BILIURIA
791.5	0.028169	4	142	3610852	32135745	GLYCOSURIA
791.6	0.061674	14	227	3610852	32135745	ACETONURIA
791.7	0.0720721	8	111	3610852	32135745	OTHER CELLS AND CASTS IN URINE
791.9	0.146982	672	4572	3610852	32135745	OTHER NONSPECIFIC FINDINGS ON EXAMINATION OF URINE
792.0	0.0649351	5	77	3610852	32135745	NONSPECIFIC ABNORMAL FINDINGS IN CEREBROSPINAL FLUID
792.1	0.103116	814	7894	3610852	32135745	NONSPECIFIC ABNORMAL FINDINGS IN STOOL CONTENTS
792.9	0.0285714	1	35	3610852	32135745	OTHER NONSPECIFIC ABNORMAL FINDINGS IN BODY SUBSTANCES
793.0	0.119186	41	344	3610852	32135745	NONSPECIFIC ABNORMAL FINDINGS ON RADIOLOGICAL AND OTHER EXAMINATION OF SKULL AND HEAD
793.1	0.0908475	268	2950	3610852	32135745	NONSPECIFIC ABNORMAL FINDINGS ON RADIOLOGICAL AND OTHER EXAMINATION OF LUNG FIELD
793.11	0.137762	1626	11803	3610852	32135745	NULL
793.19	0.186221	1092	5864	3610852	32135745	NULL
793.2	0.0628684	32	509	3610852	32135745	NONSPECIFIC ABNORMAL FINDINGS ON RADIOLOGICAL AND OTHER EXAMINATION OF OTHER INTRATHORACIC ORGANS
793.3	0.0839161	12	143	3610852	32135745	NONSPECIFIC ABNORMAL FINDINGS ON RADIOLOGICAL AND OTHER EXAMINATION OF BILIARY TRACT
793.4	0.144208	61	423	3610852	32135745	NONSPECIFIC ABNORMAL FINDINGS ON RADIOLOGICAL AND OTHER EXAMINATION OF GASTROINTESTINAL TRACT
793.5	0.0611621	20	327	3610852	32135745	NONSPECIFIC ABNORMAL FINDINGS ON RADIOLOGICAL AND OTHER EXAMINATION OF GENITOURINARY ORGANS
793.6	0.121896	54	443	3610852	32135745	NONSPECIFIC ABNORMAL FINDINGS ON RADIOLOGICAL AND OTHER EXAMINATION OF ABDOMINAL AREA	INCLUDING RETROPERITONEUM
793.7	0.12069	28	232	3610852	32135745	NONSPECIFIC ABNORMAL FINDINGS ON RADIOLOGICAL AND OTHER EXAMINATION OF MUSCULOSKELETAL SYSTEM
793.80	0.0121951	0	81	3610852	32135745	UNSPECIFIED ABNORMAL MAMMOGRAM
793.81	0.0232558	0	42	3610852	32135745	MAMMOGRAPHIC MICROCALCIFICATIO
793.89	0.0232558	2	86	3610852	32135745	OTHER ABNORMAL FINDINGS ON RADIOLOGICAL EXAMINATION BREAST
793.9	0.0208333	0	47	3610852	32135745	NONSPECIFIC ABNORMAL FINDINGS ON RADIOLOGICAL AND OTHER EXAMINATION OF OTHER SITES OF BODY
793.99	0.0931677	30	322	3610852	32135745	OTHER NONSPECIFIC ABNORMAL FINDINGS ON RADIOLOGICAL AND OTHER EXAMINATIONS OF BODY STRUCTURE
794	0.0487805	2	41	3610852	32135745	NULL
794.00	0.0833333	2	24	3610852	32135745	UNSPECIFIED ABNORMAL FUNCTION STUDY OF BRAIN AND CENTRAL NERVOUS SYSTEM
794.02	0.045045	10	222	3610852	32135745	NONSPECIFIC ABNORMAL ELECTROENCEPHALOGRAM (EEG)
794.09	0.0934256	27	289	3610852	32135745	OTHER NONSPECIFIC ABNORMAL RESULTS OF FUNCTION STUDY OF BRAIN AND CENTRAL NERVOUS SYSTEM
794.2	0.109694	43	392	3610852	32135745	NONSPECIFIC ABNORMAL RESULTS OF FUNCTION STUDY OF PULMONARY SYSTEM
794.30	0.0367861	38	1033	3610852	32135745	UNSPECIFIED ABNORMAL FUNCTION STUDY OF CARDIOVASCULAR SYSTEM
794.31	0.0548489	401	7311	3610852	32135745	NONSPECIFIC ABNORMAL ELECTROCARDIOGRAM (ECG) (EKG)
794.39	0.0192956	63	3265	3610852	32135745	OTHER NONSPECIFIC ABNORMAL FUNCTION STUDY OF CARDIOVASCULAR SYSTEM
794.4	0.0936518	149	1591	3610852	32135745	NONSPECIFIC ABNORMAL RESULTS OF FUNCTION STUDY OF KIDNEY
794.5	0.0537084	63	1173	3610852	32135745	NONSPECIFIC ABNORMAL RESULTS OF FUNCTION STUDY OF THYROID
794.6	0.0243902	1	41	3610852	32135745	NONSPECIFIC ABNORMAL RESULTS OF OTHER ENDOCRINE FUNCTION STUDY
794.7	0.441176	15	34	3610852	32135745	NONSPECIFIC ABNORMAL RESULTS OF FUNCTION STUDY OF BASAL METABOLISM
794.8	0.0549859	547	9948	3610852	32135745	NONSPECIFIC ABNORMAL RESULTS OF FUNCTION STUDY OF LIVER
794.9	0.0891566	37	415	3610852	32135745	NONSPECIFIC ABNORMAL RESULTS OF OTHER SPECIFIED FUNCTION STUDY
795	0.0248756	5	201	3610852	32135745	NULL
795.00	0.0153846	0	64	3610852	32135745	ABNORMAL GLANDULAR PAPANICOLAOU SMEAR OF CERVIX
795.01	0.0434783	0	22	3610852	32135745	PAPANICOLAOU SMEAR OF CERVIX WITH ATYPICAL SQUAMOUS CELLS OF UNDETERMINED SIGNIFICANCE (ASC-US)
795.39	0.115486	44	381	3610852	32135745	OTHER NONSPECIFIC POSITIVE CULTURE FINDINGS
795.4	0.0384615	1	26	3610852	32135745	OTHER NONSPECIFIC ABNORMAL HISTOLOGICAL FINDINGS
795.5	0.0163698	261	15944	3610852	32135745	NONSPECIFIC REACTION TO TUBERCULIN SKIN TEST W/O ACTIVE TUBERCULOSIS
795.51	0.0687126	356	5181	3610852	32135745	NULL
795.52	0.0857143	6	70	3610852	32135745	NULL
795.6	0.0333333	1	30	3610852	32135745	FALSE POSITIVE SEROLOGICAL TEST FOR SYPHILIS
795.71	0.0340909	3	88	3610852	32135745	NONSPECIFIC SEROLOGIC EVIDENCE OF HUMAN IMMUNODEFICIENCY VIRUS [HIV]
795.79	0.0121581	44	3619	3610852	32135745	OTHER & UNSPECIFIED NONSPECIFIC IMMUNOLOGICAL FINDINGS
795.81	0.347222	25	72	3610852	32135745	ELEVATED CARCINOEMBRYONIC ANTIGEN [CEA]
796.0	0.0667276	73	1094	3610852	32135745	NONSPECIFIC ABNORMAL TOXICOLOGICAL FINDINGS
796.1	0.0433996	24	553	3610852	32135745	ABNORMAL REFLEX
796.2	0.0189132	126	6662	3610852	32135745	ELEVATED BLOOD PRESSURE READING WITHOUT DIAGNOSIS OF HYPERTENSION
796.3	0.10316	111	1076	3610852	32135745	NONSPECIFIC LOW BLOOD PRESSURE READING
796.4	0.0913491	151	1653	3610852	32135745	OTHER ABNORMAL CLINICAL FINDINGS
796.9	0.0546875	7	128	3610852	32135745	OTHER NONSPECIFIC ABNORMAL FINDINGS
797.	0.577548	391	677	3610852	32135745	SENILITY WITHOUT MENTION OF PSYCHOSIS
799	0.0526316	2	38	3610852	32135745	NULL
799.0	0.000555247	0	1800	3610852	32135745	ASPHYXIA
799.01	0.438356	32	73	3610852	32135745	ASPHYXIA
799.02	0.299289	8293	27709	3610852	32135745	HYPOXEMIA
799.1	1.28374	371	289	3610852	32135745	RESPIRATORY ARREST
799.2	0.0709677	11	155	3610852	32135745	NERVOUSNESS
799.21	0.0243902	1	41	3610852	32135745	NULL
799.22	0.0440771	16	363	3610852	32135745	NULL
799.23	0.0471698	20	424	3610852	32135745	NULL
799.24	0.0672269	8	119	3610852	32135745	NULL
799.25	0.0833333	3	36	3610852	32135745	NULL
799.29	0.407407	77	189	3610852	32135745	NULL
799.3	0.339546	9237	27204	3610852	32135745	DEBILITY	UNSPECIFIED
799.4	1.08232	6679	6171	3610852	32135745	CACHEXIA
799.51	0.00829876	2	241	3610852	32135745	NULL
799.52	0.0667904	36	539	3610852	32135745	NULL
799.53	0.0454545	3	66	3610852	32135745	NULL
799.55	0.0413223	5	121	3610852	32135745	NULL
799.59	0.0913108	62	679	3610852	32135745	NULL
799.81	0.0121951	1	82	3610852	32135745	DECREASED LIBIDO
799.89	0.340314	65	191	3610852	32135745	OTHER ILL-DEFINED CONDITIONS
799.9	0.0389344	38	976	3610852	32135745	OTHER UNKNOWN AND UNSPECIFIED CAUSE OF MORBIDITY OR MORTALITY
800	0.10989	10	91	3610852	32135745	NULL
800.00	0.0357143	1	28	3610852	32135745	CLOSED FRACTURE OF VAULT OF SKULL WITHOUT MENTION OF INTRACRANIAL INJURY	WITH STATE OF CONSCIOUSNESS UNSPECIFIED
800.20	0.208333	5	24	3610852	32135745	CLOSED FRACTURE OF VAULT OF SKULL WITH SUBARACHNOID	SUBDURAL	AND EXTRADURAL HEMORRHAGE	WITH STATE OF CONSCIOUSNESS
801	0.0220588	3	136	3610852	32135745	NULL
801.00	0.0843882	20	237	3610852	32135745	CLOSED FRACTURE OF BASE OF SKULL WITHOUT MENTION OF INTRA- CRANIAL INJURY	WITH STATE OF CONSCIOUSNESS UNSPECIFIED
801.01	0.0723684	11	152	3610852	32135745	CLOSED FRACTURE OF BASE OF SKULL WITHOUT MENTION OF INTRA- CRANIAL INJURY	WITH NO LOSS OF CONSCIOUSNESS
801.02	0.0227273	0	43	3610852	32135745	CLOSED FRACTURE OF BASE OF SKULL WITHOUT MENTION OF INTRA- CRANIAL INJURY	WITH BRIEF (LESS THAN ONE HOUR) LOSS OF
801.06	0.0882353	3	34	3610852	32135745	CLOSED FRACTURE OF BASE OF SKULL WITHOUT MENTION OF INTRA- CRANIAL INJURY	WITH LOSS OF CONSCIOUSNESS OF UNSPECIFIED
801.10	0.047619	2	42	3610852	32135745	CLOSED FRACTURE OF BASE OF SKULL WITH CEREBRAL LACERATION AND CONTUSION	WITH STATE OF CONSCIOUSNESS UNSPECIFIED
801.20	0.178218	18	101	3610852	32135745	CLOSED FRACTURE OF BASE OF SKULL WITH SUBARACHNOID	SUBDURAL	AND EXTRADURAL HEMORRHAGE	WITH STATE OF CONSCIOUSNESS
801.21	0.177778	8	45	3610852	32135745	CLOSED FRACTURE OF BASE OF SKULL WITH SUBARACHNOID	SUBDURAL	AND EXTRADURAL HEMORRHAGE	WITH NO LOSS OF CONSCIOUSNESS
801.22	0.114286	4	35	3610852	32135745	CLOSED FRACTURE OF BASE OF SKULL WITH SUBARACHNOID	SUBDURAL	AND EXTRADURAL HEMORRHAGE	WITH BRIEF (LESS THAN ONE HOUR)
801.26	0.117647	6	51	3610852	32135745	CLOSED FRACTURE OF BASE OF SKULL WITH SUBARACHNOID	SUBDURAL	AND EXTRADURAL HEMORRHAGE	WITH LOSS OF CONSCIOUSNESS OF
801.30	0.0238095	0	41	3610852	32135745	CLOSED FRACTURE OF BASE OF SKULL WITH OTHER AND UNSPECIFIED INTRACRANIAL HEMORRHAGE	WITH STATE OF CONSCIOUSNESS
802	0.0138889	1	72	3610852	32135745	NULL
802.0	0.0806452	130	1612	3610852	32135745	CLOSED FRACTURE OF NASAL BONES
802.1	0.117647	6	51	3610852	32135745	OPEN FRACTURE OF NASAL BONES
802.20	0.0209581	14	668	3610852	32135745	CLOSED FRACTURE OF UNSPECIFIED SITE OF MANDIBLE
802.21	0.0526316	9	171	3610852	32135745	CLOSED FRACTURE OF CONDYLAR PROCESS OF MANDIBLE
802.22	0.0171429	6	350	3610852	32135745	CLOSED FRACTURE OF SUBCONDYLAR PROCESS OF MANDIBLE
802.23	0.0294118	0	33	3610852	32135745	CLOSED FRACTURE OF CORONOID PROCESS OF MANDIBLE
802.24	0.00490196	0	203	3610852	32135745	CLOSED FRACTURE OF UNSPECIFIED PART OF RAMUS OF MANDIBLE
802.25	0.013986	8	572	3610852	32135745	CLOSED FRACTURE OF ANGLE OF JAW
802.26	0.00740741	2	270	3610852	32135745	CLOSED FRACTURE OF SYMPHYSIS OF BODY OF MANDIBLE
802.28	0.00819672	3	366	3610852	32135745	CLOSED FRACTURE OF OTHER AND UNSPECIFIED PART OF BODY OF MANDIBLE
802.29	0.00471698	1	212	3610852	32135745	CLOSED FRACTURE OF MULTIPLE SITES OF MANDIBLE
802.30	0.05	2	40	3610852	32135745	OPEN FRACTURE OF UNSPECIFIED SITE OF MANDIBLE
802.35	0.00970874	1	103	3610852	32135745	OPEN FRACTURE OF ANGLE OF JAW
802.36	0.0217391	1	46	3610852	32135745	OPEN FRACTURE OF SYMPHYSIS OF BODY OF MANDIBLE
802.38	0.0149254	0	66	3610852	32135745	OPEN FRACTURE OF OTHER AND UNSPECIFIED PART OF BODY OF MANDIBLE
802.39	0.0238095	0	41	3610852	32135745	OPEN FRACTURE OF MULTIPLE SITES OF MANDIBLE
802.4	0.0512996	75	1462	3610852	32135745	CLOSED FRACTURE OF MALAR AND MAXILLARY BONES
802.5	0.0175439	0	56	3610852	32135745	OPEN FRACTURE OF MALAR AND MAXILLARY BONES
802.6	0.0223614	25	1118	3610852	32135745	CLOSED FRACTURE OF ORBITAL FLOOR (BLOW-OUT)
802.7	0.0204082	0	48	3610852	32135745	OPEN FRACTURE OF ORBITAL FLOOR (BLOW-OUT)
802.8	0.0622951	76	1220	3610852	32135745	CLOSED FRACTURE OF OTHER FACIAL BONES
803	0.166667	20	120	3610852	32135745	NULL
803.00	0.0576923	3	52	3610852	32135745	OTHER CLOSED SKULL FRACTURE WITHOUT MENTION OF INTRACRANIAL INJURY	WITH STATE OF CONSCIOUSNESS UNSPECIFIED
803.01	0.0740741	2	27	3610852	32135745	OTHER CLOSED SKULL FRACTURE WITHOUT MENTION OF INTRACRANIAL INJURY	WITH NO LOSS OF CONSCIOUSNESS
803.20	0.0731707	6	82	3610852	32135745	OTHER CLOSED SKULL FRACTURE WITH SUBARACHNOID	SUBDURAL	AND EXTRADURAL HEMORRHAGE	WITH STATE OF CONSCIOUSNESS
803.21	0.133333	4	30	3610852	32135745	OTHER CLOSED SKULL FRACTURE WITH SUBARACHNOID	SUBDURAL	AND EXTRADURAL HEMORRHAGE	WITH NO LOSS OF CONSCIOUSNESS
803.26	0.391304	9	23	3610852	32135745	OTHER CLOSED SKULL FRACTURE WITH SUBARACHNOID	SUBDURAL	AND EXTRADURAL HEMORRHAGE	WITH LOSS OF CONSCIOUSNESS OF
804	0.106383	10	94	3610852	32135745	NULL
804.00	0.0188679	1	53	3610852	32135745	CLOSED FRACTURES INVOLVING SKULL OR FACE WITH OTHER BONES	WITHOUT MENTION OF INTRACRANIAL INJURY	WITH STATE OF
805	0.226415	12	53	3610852	32135745	NULL
805.00	0.202429	50	247	3610852	32135745	CLOSED FRACTURE OF CERVICAL VERTEBRA	UNSPECIFIED LEVEL
805.01	0.173759	49	282	3610852	32135745	CLOSED FRACTURE OF FIRST CERVICAL VERTEBRA
805.02	0.189944	102	537	3610852	32135745	CLOSED FRACTURE OF SECOND CERVICAL VERTEBRA
805.03	0.0869565	8	92	3610852	32135745	CLOSED FRACTURE OF THIRD CERVICAL VERTEBRA
805.04	0.155844	12	77	3610852	32135745	CLOSED FRACTURE OF FOURTH CERVICAL VERTEBRA
805.05	0.0821918	12	146	3610852	32135745	CLOSED FRACTURE OF FIFTH CERVICAL VERTEBRA
805.06	0.106299	27	254	3610852	32135745	CLOSED FRACTURE OF SIXTH CERVICAL VERTEBRA
805.07	0.10757	27	251	3610852	32135745	CLOSED FRACTURE OF SEVENTH CERVICAL VERTEBRA
805.08	0.235294	36	153	3610852	32135745	CLOSED FRACTURE OF MULTIPLE CERVICAL VERTEBRAE
805.2	0.179017	430	2402	3610852	32135745	CLOSED FRACTURE OF DORSAL (THORACIC) VERTEBRA WITHOUT MENTION OF SPINAL CORD INJURY
805.4	0.158148	690	4363	3610852	32135745	CLOSED FRACTURE OF LUMBAR VERTEBRA WITHOUT MENTION OF SPINAL CORD INJURY
805.6	0.166008	84	506	3610852	32135745	CLOSED FRACTURE OF SACRUM AND COCCYX WITHOUT MENTION OF SPINAL CORD INJURY
805.8	0.241611	108	447	3610852	32135745	CLOSED FRACTURE OF UNSPECIFIED PART OF VERTEBRAL COLUMN WITHOUT MENTION OF SPINAL CORD INJURY
806	0.120253	19	158	3610852	32135745	NULL
806.00	0.188406	26	138	3610852	32135745	CLOSED FRACTURE OF C1-C4 LEVEL WITH UNSPECIFIED SPINAL CORD INJURY
806.03	0.26087	6	23	3610852	32135745	CLOSED FRACTURE OF C1-C4 LEVEL WITH CENTRAL CORD SYNDROME
806.04	0.168831	13	77	3610852	32135745	CLOSED FRACTURE OF C1-C4 LEVEL WITH OTHER SPECIFIED SPINAL CORD INJURY
806.05	0.10084	12	119	3610852	32135745	CLOSED FRACTURE OF C5-C7 LEVEL WITH UNSPECIFIED SPINAL CORD INJURY
806.09	0.0363636	2	55	3610852	32135745	CLOSED FRACTURE OF C5-C7 LEVEL WITH OTHER SPECIFIED SPINAL CORD INJURY
806.20	0.291262	30	103	3610852	32135745	CLOSED FRACTURE OF T1-T6 LEVEL WITH UNSPECIFIED SPINAL CORD INJURY
806.24	0.0967742	3	31	3610852	32135745	CLOSED FRACTURE OF T1-T6 LEVEL WITH OTHER SPECIFIED SPINAL CORD INJURY
806.25	0.189744	37	195	3610852	32135745	CLOSED FRACTURE OF T7-T12 LEVEL WITH UNSPECIFIED SPINAL CORD INJURY
806.29	0.290323	18	62	3610852	32135745	CLOSED FRACTURE OF T7-T12 LEVEL WITH OTHER SPECIFIED SPINAL CORD INJURY
806.4	0.120603	24	199	3610852	32135745	CLOSED FRACTURE OF LUMBAR SPINE WITH SPINAL CORD INJURY
806.8	0.647059	11	17	3610852	32135745	CLOSED FRACTURE OF UNSPECIFIED VERTEBRA WITH SPINAL CORD INJURY
807	0.108108	4	37	3610852	32135745	NULL
807.00	0.124447	197	1583	3610852	32135745	CLOSED FRACTURE OF RIB(S)	UNSPECIFIED
807.01	0.119336	345	2891	3610852	32135745	CLOSED FRACTURE OF ONE RIB
807.02	0.119565	264	2208	3610852	32135745	CLOSED FRACTURE OF TWO RIBS
807.03	0.100979	165	1634	3610852	32135745	CLOSED FRACTURE OF THREE RIBS
807.04	0.088843	86	968	3610852	32135745	CLOSED FRACTURE OF FOUR RIBS
807.05	0.0742188	38	512	3610852	32135745	CLOSED FRACTURE OF FIVE RIBS
807.06	0.111111	38	342	3610852	32135745	CLOSED FRACTURE OF SIX RIBS
807.07	0.0733333	11	150	3610852	32135745	CLOSED FRACTURE OF SEVEN RIBS
807.08	0.0705394	17	241	3610852	32135745	CLOSED FRACTURE OF EIGHT OR MORE RIBS
807.09	0.115886	151	1303	3610852	32135745	CLOSED FRACTURE OF MULTIPLE RIBS	UNSPECIFIED
807.2	0.0879479	27	307	3610852	32135745	CLOSED FRACTURE OF STERNUM
807.4	0.115789	11	95	3610852	32135745	FLAIL CHEST
807.5	0.0277778	2	72	3610852	32135745	CLOSED FRACTURE OF LARYNX AND TRACHEA
808	0.0888889	4	45	3610852	32135745	NULL
808.0	0.130682	184	1408	3610852	32135745	CLOSED FRACTURE OF ACETABULUM
808.2	0.159705	260	1628	3610852	32135745	CLOSED FRACTURE OF PUBIS
808.41	0.142857	35	245	3610852	32135745	CLOSED FRACTURE OF ILIUM
808.42	0.0827068	11	133	3610852	32135745	CLOSED FRACTURE OF ISCHIUM
808.43	0.15942	11	69	3610852	32135745	MULTIPLE CLOSED PELVIC FRACTURES WITH DISRUPTION OF PELVIC CIRCLE
808.44	0.352941	18	51	3610852	32135745	NULL
808.49	0.173333	13	75	3610852	32135745	CLOSED FRACTURE OF OTHER SPECIFIED PART OF PELVIS
808.8	0.243792	108	443	3610852	32135745	UNSPECIFIED CLOSED FRACTURE OF PELVIS
810	0.0588235	2	34	3610852	32135745	NULL
810.00	0.097313	134	1377	3610852	32135745	CLOSED FRACTURE OF CLAVICLE	UNSPECIFIED PART
810.01	0.116883	9	77	3610852	32135745	CLOSED FRACTURE OF STERNAL END OF CLAVICLE
810.02	0.037037	16	432	3610852	32135745	CLOSED FRACTURE OF SHAFT OF CLAVICLE
810.03	0.136929	33	241	3610852	32135745	CLOSED FRACTURE OF ACROMIAL END OF CLAVICLE
811.00	0.0729167	21	288	3610852	32135745	CLOSED FRACTURE OF SCAPULA	UNSPECIFIED PART
811.01	0.179487	14	78	3610852	32135745	CLOSED FRACTURE OF ACROMIAL PROCESS OF SCAPULA
811.02	0.285714	6	21	3610852	32135745	CLOSED FRACTURE OF CORACOID PROCESS OF SCAPULA
811.03	0.0352941	6	170	3610852	32135745	CLOSED FRACTURE OF GLENOID CAVITY AND NECK OF SCAPULA
811.09	0.0934579	10	107	3610852	32135745	CLOSED FRACTURE OF OTHER PART OF SCAPULA
812	0.0377358	4	106	3610852	32135745	NULL
812.00	0.109833	210	1912	3610852	32135745	FRACTURE OF UNSPECIFIED PART OF UPPER END OF HUMERUS	CLOSED
812.01	0.109917	133	1210	3610852	32135745	FRACTURE OF SURGICAL NECK OF HUMERUS	CLOSED
812.02	0.142105	27	190	3610852	32135745	FRACTURE OF ANATOMICAL NECK OF HUMERUS	CLOSED
812.03	0.0356473	19	533	3610852	32135745	FRACTURE OF GREATER TUBEROSITY OF HUMERUS	CLOSED
812.09	0.0957447	81	846	3610852	32135745	OTHER CLOSED FRACTURES OF UPPER END OF HUMERUS
812.10	0.117647	4	34	3610852	32135745	FRACTURE OF UNSPECIFIED PART OF UPPER END OF HUMERUS	OPEN
812.20	0.158379	172	1086	3610852	32135745	FRACTURE OF UNSPECIFIED PART OF HUMERUS	CLOSED
812.21	0.0836177	49	586	3610852	32135745	FRACTURE OF SHAFT OF HUMERUS	CLOSED
812.31	0.0357143	0	27	3610852	32135745	FRACTURE OF SHAFT OF HUMERUS	OPEN
812.40	0.071599	30	419	3610852	32135745	FRACTURE OF UNSPECIFIED PART OF LOWER END OF HUMERUS	CLOSED
812.41	0.0852018	19	223	3610852	32135745	SUPRACONDYLAR FRACTURE OF HUMERUS	CLOSED
812.42	0.0322581	2	62	3610852	32135745	FRACTURE OF LATERAL CONDYLE OF HUMERUS	CLOSED
812.43	0.111111	6	54	3610852	32135745	FRACTURE OF MEDIAL CONDYLE OF HUMERUS	CLOSED
812.44	0.146341	6	41	3610852	32135745	FRACTURE OF UNSPECIFIED CONDYLE(S) OF HUMERUS	CLOSED
812.49	0.0106383	1	94	3610852	32135745	OTHER CLOSED FRACTURES OF LOWER END OF HUMERUS
813	0.00628931	1	159	3610852	32135745	NULL
813.01	0.0361337	40	1107	3610852	32135745	FRACTURE OF OLECRANON PROCESS OF ULNA	CLOSED
813.02	0.0149254	0	66	3610852	32135745	FRACTURE OF CORONOID PROCESS OF ULNA	CLOSED
813.03	0.0422535	3	71	3610852	32135745	MONTEGGIA'S FRACTURE	CLOSED
813.04	0.0980392	5	51	3610852	32135745	OTHER AND UNSPECIFIED CLOSED FRACTURES OF PROXIMAL END OF ULNA (ALONE)
813.05	0.039039	13	333	3610852	32135745	FRACTURE OF HEAD OF RADIUS	CLOSED
813.06	0.0294118	1	34	3610852	32135745	FRACTURE OF NECK OF RADIUS	CLOSED
813.07	0.0977444	13	133	3610852	32135745	OTHER AND UNSPECIFIED CLOSED FRACTURES OF PROXIMAL END OF RADIUS (ALONE)
813.08	0.015873	0	62	3610852	32135745	FRACTURE OF RADIUS WITH ULNA	UPPER END (ANY PART)	CLOSED
813.11	0.00961538	1	104	3610852	32135745	FRACTURE OF OLECRANON PROCESS OF ULNA	OPEN
813.21	0.0176991	2	113	3610852	32135745	FRACTURE OF SHAFT OF RADIUS (ALONE)	CLOSED
813.22	0.0111111	1	90	3610852	32135745	FRACTURE OF SHAFT OF ULNA (ALONE)	CLOSED
813.23	0.0344828	2	58	3610852	32135745	FRACTURE OF SHAFT OF RADIUS WITH ULNA	CLOSED
813.32	0.03125	0	31	3610852	32135745	FRACTURE OF SHAFT OF ULNA (ALONE)	OPEN
813.41	0.0365449	11	301	3610852	32135745	COLLES' FRACTURE	CLOSED
813.42	0.0230624	61	2645	3610852	32135745	OTHER CLOSED FRACTURES OF DISTAL END OF RADIUS (ALONE)
813.43	0.0569948	11	193	3610852	32135745	FRACTURE OF DISTAL END OF ULNA (ALONE)	CLOSED
813.44	0.0264317	12	454	3610852	32135745	FRACTURE OF LOWER END OF RADIUS WITH ULNA	CLOSED
813.52	0.0307692	2	65	3610852	32135745	OTHER OPEN FRACTURES OF DISTAL END OF RADIUS (ALONE)
813.54	0.0153846	0	64	3610852	32135745	FRACTURE OF LOWER END OF RADIUS WITH ULNA	OPEN
813.80	0.0888889	4	45	3610852	32135745	CLOSED FRACTURE OF UNSPECIFIED PART OF FOREARM
813.81	0.0301205	10	332	3610852	32135745	FRACTURE OF UNSPECIFIED PART OF RADIUS (ALONE)	CLOSED
813.82	0.035	7	200	3610852	32135745	FRACTURE OF UNSPECIFIED PART OF ULNA (ALONE)	CLOSED
813.83	0.023166	6	259	3610852	32135745	FRACTURE OF UNSPECIFIED PART OF RADIUS WITH ULNA	CLOSED
813.93	0.0322581	1	31	3610852	32135745	FRACTURE OF UNSPECIFIED PART OF RADIUS WITH ULNA	OPEN
814	0.0238095	2	84	3610852	32135745	NULL
814.00	0.0527523	23	436	3610852	32135745	CLOSED FRACTURE OF CARPAL BONE	UNSPECIFIED
814.01	0.0289256	7	242	3610852	32135745	CLOSED FRACTURE OF NAVICULAR (SCAPHOID) BONE OF WRIST
814.03	0.0833333	7	84	3610852	32135745	CLOSED FRACTURE OF TRIQUETRAL (CUNEIFORM) BONE OF WRIST
814.09	0.117647	4	34	3610852	32135745	CLOSED FRACTURE OF OTHER BONE OF WRIST
815	0.0172414	0	57	3610852	32135745	NULL
815.00	0.0504695	43	852	3610852	32135745	CLOSED FRACTURE OF METACARPAL BONE(S)	SITE UNSPECIFIED
815.01	0.0267857	3	112	3610852	32135745	CLOSED FRACTURE OF BASE OF THUMB (FIRST) METACARPAL
815.02	0.0422535	9	213	3610852	32135745	CLOSED FRACTURE OF BASE OF OTHER METACARPAL BONE(S)
815.03	0.025641	4	156	3610852	32135745	CLOSED FRACTURE OF SHAFT OF METACARPAL BONE(S)
815.04	0.0534759	10	187	3610852	32135745	CLOSED FRACTURE OF NECK OF METACARPAL BONE(S)
815.09	0.0294118	2	68	3610852	32135745	CLOSED FRACTURE OF MULTIPLE SITES OF METACARPUS
815.10	0.0196078	0	50	3610852	32135745	OPEN FRACTURE OF METACARPAL BONE(S)	SITE UNSPECIFIED
815.14	0.0243902	0	40	3610852	32135745	OPEN FRACTURE OF NECK OF METACARPAL BONE(S)
816.00	0.040146	22	548	3610852	32135745	CLOSED FRACTURE OF PHALANX OR PHALANGES OF HAND	UNSPECIFIED
816.01	0.0320405	19	593	3610852	32135745	CLOSED FRACTURE OF MIDDLE OR PROXIMAL PHALANX OR PHALANGES OF HAND
816.02	0.0641026	20	312	3610852	32135745	CLOSED FRACTURE OF DISTAL PHALANX OR PHALANGES OF HAND
816.03	0.0714286	2	28	3610852	32135745	CLOSED FRACTURE OF MULTIPLE SITES OF PHALANX OR PHALANGES OF HAND
816.10	0.0206186	2	97	3610852	32135745	OPEN FRACTURE OF PHALANX OR PHALANGES OF HAND	UNSPECIFIED
816.11	0.0103093	2	194	3610852	32135745	OPEN FRACTURE OF MIDDLE OR PROXIMAL PHALANX OR PHALANGES OF HAND
816.12	0.0174419	3	172	3610852	32135745	OPEN FRACTURE OF DISTAL PHALANX OR PHALANGES OF HAND
817.0	0.0465116	6	129	3610852	32135745	MULTIPLE CLOSED FRACTURES OF HAND BONES
817.1	0.0277778	0	35	3610852	32135745	MULTIPLE OPEN FRACTURES OF HAND BONES
818.0	0.0405405	3	74	3610852	32135745	ILL-DEFINED CLOSED FRACTURES OF UPPER LIMB
820	0.0277778	0	35	3610852	32135745	NULL
820.00	0.133065	33	248	3610852	32135745	FRACTURE OF UNSPECIFIED INTRACAPSULAR SECTION OF NECK OF FEMUR	CLOSED
820.01	0.19685	25	127	3610852	32135745	FRACTURE OF EPIPHYSIS (SEPARATION) (UPPER) OF NECK OF FEMUR	CLOSED
820.02	0.181548	61	336	3610852	32135745	FRACTURE OF MIDCERVICAL SECTION OF FEMUR	CLOSED
820.03	0.158491	84	530	3610852	32135745	FRACTURE OF BASE OF NECK OF FEMUR	CLOSED
820.09	0.207343	497	2397	3610852	32135745	OTHER TRANSCERVICAL FRACTURE OF FEMUR	CLOSED
820.13	0.0322581	0	30	3610852	32135745	FRACTURE OF BASE OF NECK OF FEMUR	OPEN
820.19	0.153846	4	26	3610852	32135745	OTHER TRANSCERVICAL FRACTURE OF FEMUR	OPEN
820.20	0.179973	266	1478	3610852	32135745	FRACTURE OF UNSPECIFIED TROCHANTERIC SECTION OF FEMUR	CLOSED
820.21	0.230835	1632	7070	3610852	32135745	FRACTURE OF INTERTROCHANTERIC SECTION OF FEMUR	CLOSED
820.22	0.104987	80	762	3610852	32135745	FRACTURE OF SUBTROCHANTERIC SECTION OF FEMUR	CLOSED
820.30	0.0333333	0	29	3610852	32135745	FRACTURE OF UNSPECIFIED TROCHANTERIC SECTION OF FEMUR	OPEN
820.31	0.0857143	9	105	3610852	32135745	FRACTURE OF INTERTROCHANTERIC SECTION OF FEMUR	OPEN
820.8	0.22468	1808	8047	3610852	32135745	FRACTURE OF UNSPECIFIED PART OF NECK OF FEMUR	CLOSED
820.9	0.0983607	6	61	3610852	32135745	FRACTURE OF UNSPECIFIED PART OF NECK OF FEMUR	OPEN
821	0.134328	9	67	3610852	32135745	NULL
821.00	0.159601	128	802	3610852	32135745	FRACTURE OF UNSPECIFIED PART OF FEMUR	CLOSED
821.01	0.0562613	31	551	3610852	32135745	FRACTURE OF SHAFT OF FEMUR	CLOSED
821.20	0.0982143	66	672	3610852	32135745	FRACTURE OF LOWER END OF FEMUR	UNSPECIFIED PART	CLOSED
821.21	0.0549738	21	382	3610852	32135745	FRACTURE OF FEMORAL CONDYLE	CLOSED
821.22	0.0227273	1	44	3610852	32135745	FRACTURE OF LOWER EPIPHYSIS OF FEMUR	CLOSED
821.23	0.0368217	19	516	3610852	32135745	SUPRACONDYLAR FRACTURE OF FEMUR	CLOSED
821.29	0.0533333	4	75	3610852	32135745	OTHER FRACTURE OF LOWER END OF FEMUR	CLOSED
821.31	0.030303	0	32	3610852	32135745	FRACTURE OF FEMORAL CONDYLE	OPEN
822.0	0.0282353	48	1700	3610852	32135745	CLOSED FRACTURE OF PATELLA
822.1	0.0192308	0	51	3610852	32135745	OPEN FRACTURE OF PATELLA
823.00	0.017192	48	2792	3610852	32135745	CLOSED FRACTURE OF UPPER END OF TIBIA
823.01	0.0541237	21	388	3610852	32135745	CLOSED FRACTURE OF UPPER END OF FIBULA
823.02	0.0475285	25	526	3610852	32135745	CLOSED FRACTURE OF UPPER END OF FIBULA WITH TIBIA
823.10	0.0119048	0	83	3610852	32135745	OPEN FRACTURE OF UPPER END OF TIBIA
823.12	0.03125	0	31	3610852	32135745	OPEN FRACTURE OF UPPER END OF FIBULA WITH TIBIA
823.20	0.0165289	6	363	3610852	32135745	CLOSED FRACTURE OF SHAFT OF TIBIA
823.21	0.0220588	3	136	3610852	32135745	CLOSED FRACTURE OF SHAFT OF FIBULA
823.22	0.0215983	10	463	3610852	32135745	CLOSED FRACTURE OF SHAFT OF FIBULA WITH TIBIA
823.30	0.0227273	0	43	3610852	32135745	OPEN FRACTURE OF SHAFT OF TIBIA
823.32	0.0606061	2	33	3610852	32135745	OPEN FRACTURE OF SHAFT OF FIBULA WITH TIBIA
823.80	0.0129683	18	1388	3610852	32135745	CLOSED FRACTURE OF UNSPECIFIED PART OF TIBIA
823.81	0.0582363	35	601	3610852	32135745	CLOSED FRACTURE OF UNSPECIFIED PART OF FIBULA
823.82	0.0234335	46	1963	3610852	32135745	CLOSED FRACTURE OF UNSPECIFIED PART OF FIBULA WITH TIBIA
823.90	0.0188679	1	53	3610852	32135745	OPEN FRACTURE OF UNSPECIFIED PART OF TIBIA
823.92	0.0114943	2	174	3610852	32135745	OPEN FRACTURE OF UNSPECIFIED PART OF FIBULA WITH TIBIA
824.0	0.0280636	30	1069	3610852	32135745	FRACTURE OF MEDIAL MALLEOLUS	CLOSED
824.1	0.0227273	1	44	3610852	32135745	FRACTURE OF MEDIAL MALLEOLUS	OPEN
824.2	0.0213358	46	2156	3610852	32135745	FRACTURE OF LATERAL MALLEOLUS	CLOSED
824.3	0.0227273	0	43	3610852	32135745	FRACTURE OF LATERAL MALLEOLUS	OPEN
824.4	0.0156889	46	2932	3610852	32135745	BIMALLEOLAR FRACTURE	CLOSED
824.5	0.0152672	2	131	3610852	32135745	BIMALLEOLAR FRACTURE	OPEN
824.6	0.0101124	18	1780	3610852	32135745	TRIMALLEOLAR FRACTURE	CLOSED
824.7	0.0163934	0	60	3610852	32135745	TRIMALLEOLAR FRACTURE	OPEN
824.8	0.027027	125	4625	3610852	32135745	UNSPECIFIED FRACTURE OF ANKLE	CLOSED
824.9	0.00724638	0	137	3610852	32135745	UNSPECIFIED FRACTURE OF ANKLE	OPEN
825	0.0181818	0	54	3610852	32135745	NULL
825.0	0.00973574	21	2157	3610852	32135745	FRACTURE OF CALCANEUS	CLOSED
825.1	0.0117647	0	84	3610852	32135745	FRACTURE OF CALCANEUS	OPEN
825.20	0.041841	10	239	3610852	32135745	FRACTURE OF UNSPECIFIED BONE(S) OF FOOT (EXCEPT TOES)	CLOSED
825.21	0.0350877	10	285	3610852	32135745	FRACTURE OF ASTRAGALUS	CLOSED
825.22	0.012987	1	77	3610852	32135745	FRACTURE OF NAVICULAR (SCAPHOID) BONE OF FOOT	CLOSED
825.23	0.0410959	3	73	3610852	32135745	FRACTURE OF CUBOID BONE	CLOSED
825.24	0.0246914	2	81	3610852	32135745	FRACTURE OF CUNEIFORM BONE OF FOOT	CLOSED
825.25	0.0483425	70	1448	3610852	32135745	FRACTURE OF METATARSAL BONE(S)	CLOSED
825.29	0.00555556	1	180	3610852	32135745	OTHER FRACTURE OF TARSAL AND METATARSAL BONES	CLOSED
825.35	0.0138889	1	72	3610852	32135745	FRACTURE OF METATARSAL BONE(S)	OPEN
826.0	0.0395853	42	1061	3610852	32135745	CLOSED FRACTURE OF ONE OR MORE PHALANGES OF FOOT
826.1	0.0248756	5	201	3610852	32135745	OPEN FRACTURE OF ONE OR MORE PHALANGES OF FOOT
827.0	0.04	4	100	3610852	32135745	OTHER	MULTIPLE AND ILL-DEFINED FRACTURES OF LOWER LIMB	CLOSED
828.0	0.025641	1	39	3610852	32135745	MULTIPLE FRACTURES INVOLVING BOTH LOWER LIMBS	LOWER WITH UPPER LIMB	AND LOWER LIMB(S) WITH RIB(S) AND STERNUM	CLOSED
829.0	0.0988372	17	172	3610852	32135745	FRACTURE OF UNSPECIFIED BONE	CLOSED
830.0	0.0641026	5	78	3610852	32135745	CLOSED DISLOCATION OF JAW
831.00	0.0391363	29	741	3610852	32135745	CLOSED DISLOCATION OF SHOULDER	UNSPECIFIED SITE
831.01	0.0392157	20	510	3610852	32135745	CLOSED ANTERIOR DISLOCATION OF HUMERUS
831.02	0.0361446	3	83	3610852	32135745	CLOSED POSTERIOR DISLOCATION OF HUMERUS
831.03	0.0454545	2	44	3610852	32135745	CLOSED INFERIOR DISLOCATION OF HUMERUS
831.04	0.0137405	9	655	3610852	32135745	CLOSED DISLOCATION OF ACROMIOCLAVICULAR (JOINT)
831.09	0.0444444	2	45	3610852	32135745	CLOSED DISLOCATION OF OTHER SITE OF SHOULDER
832	0.0612245	3	49	3610852	32135745	NULL
832.00	0.00961538	0	103	3610852	32135745	CLOSED DISLOCATION OF ELBOW	UNSPECIFIED SITE
832.02	0.0333333	0	29	3610852	32135745	CLOSED POSTERIOR DISLOCATION OF ELBOW
833	0.025	0	39	3610852	32135745	NULL
833.00	0.0547945	4	73	3610852	32135745	CLOSED DISLOCATION OF WRIST	UNSPECIFIED PART
833.04	0.0277778	0	35	3610852	32135745	CLOSED DISLOCATION OF CARPOMETACARPAL (JOINT)
833.09	0.0243902	1	41	3610852	32135745	CLOSED DISLOCATION OF OTHER PART OF WRIST
834.00	0.0825688	9	109	3610852	32135745	CLOSED DISLOCATION OF FINGER	UNSPECIFIED PART
834.01	0.0375	3	80	3610852	32135745	CLOSED DISLOCATION OF METACARPOPHALANGEAL (JOINT)
834.02	0.0735294	10	136	3610852	32135745	CLOSED DISLOCATION OF INTERPHALANGEAL (JOINT)	HAND
834.12	0.0232558	0	42	3610852	32135745	OPEN DISLOCATION INTERPHALANGEAL (JOINT)	HAND
835.00	0.0489978	22	449	3610852	32135745	CLOSED DISLOCATION OF HIP	UNSPECIFIED SITE
835.01	0.011236	1	89	3610852	32135745	CLOSED POSTERIOR DISLOCATION OF HIP
835.03	0.0263158	0	37	3610852	32135745	OTHER CLOSED ANTERIOR DISLOCATION OF HIP
836	0.030303	2	66	3610852	32135745	NULL
836.0	0.00741351	9	1214	3610852	32135745	TEAR OF MEDIAL CARTILAGE OR MENISCUS OF KNEE	CURRENT
836.1	0.0033389	2	599	3610852	32135745	TEAR OF LATERAL CARTILAGE OR MENISCUS OF KNEE	CURRENT
836.2	0.00434783	3	690	3610852	32135745	OTHER TEAR OF CARTILAGE OR MENISCUS OF KNEE	CURRENT
836.3	0.00625	0	159	3610852	32135745	DISLOCATION OF PATELLA	CLOSED
836.50	0.0217391	2	92	3610852	32135745	CLOSED DISLOCATION OF KNEE	UNSPECIFIED PART
837.0	0.0102564	2	195	3610852	32135745	CLOSED DISLOCATION OF ANKLE
838	0.0172414	0	57	3610852	32135745	NULL
838.00	0.0357143	0	27	3610852	32135745	CLOSED DISLOCATION OF FOOT	UNSPECIFIED PART
838.03	0.0322581	2	62	3610852	32135745	CLOSED DISLOCATION OF TARSOMETATARSAL (JOINT)
838.04	0.0344828	0	28	3610852	32135745	CLOSED DISLOCATION OF METATARSAL (BONE)	JOINT UNSPECIFIED
838.05	0.0322581	0	30	3610852	32135745	CLOSED DISLOCATION OF METATARSOPHALANGEAL (JOINT)
838.09	0.0153846	1	65	3610852	32135745	CLOSED DISLOCATION OF OTHER PART OF FOOT
839	0.0206186	2	97	3610852	32135745	NULL
839.00	0.0555556	2	36	3610852	32135745	CLOSED DISLOCATION	CERVICAL VERTEBRA	UNSPECIFIED
839.01	0.0625	2	32	3610852	32135745	CLOSED DISLOCATION	FIRST CERVICAL VERTEBRA
839.03	0.0285714	0	34	3610852	32135745	CLOSED DISLOCATION	THIRD CERVICAL VERTEBRA
839.04	0.027027	0	36	3610852	32135745	CLOSED DISLOCATION	FOURTH CERVICAL VERTEBRA
839.05	0.0566038	3	53	3610852	32135745	CLOSED DISLOCATION	FIFTH CERVICAL VERTEBRA
839.06	0.0277778	0	35	3610852	32135745	CLOSED DISLOCATION	SIXTH CERVICAL VERTEBRA
839.08	0.047619	3	63	3610852	32135745	CLOSED DISLOCATION	MULTIPLE CERVICAL VERTEBRAE
839.20	0.0240964	2	83	3610852	32135745	CLOSED DISLOCATION	LUMBAR VERTEBRA
839.69	0.0142857	1	70	3610852	32135745	CLOSED DISLOCATION	OTHER LOCATION
839.8	0.0434783	0	22	3610852	32135745	CLOSED DISLOCATION	MULTIPLE AND ILL-DEFINED SITES
840.0	0.0175439	2	114	3610852	32135745	ACROMIOCLAVICULAR (JOINT) (LIGAMENT) SPRAIN
840.3	0.0120482	1	83	3610852	32135745	INFRASPINATUS (MUSCLE) (TENDON) SPRAIN
840.4	0.0138602	67	4834	3610852	32135745	ROTATOR CUFF (CAPSULE) SPRAIN
840.5	0.00609756	0	163	3610852	32135745	SUBSCAPULARIS (MUSCLE) SPRAIN
840.6	0.0228311	10	438	3610852	32135745	SUPRASPINATUS (MUSCLE) (TENDON) SPRAIN
840.7	0.00231481	1	432	3610852	32135745	SUPERIOR GLENOID LABRUM LESIONS (SLAP)
840.8	0.00952381	6	630	3610852	32135745	SPRAIN OF OTHER SPECIFIED SITES OF SHOULDER AND UPPER ARM
840.9	0.0235602	18	764	3610852	32135745	SPRAIN OF UNSPECIFIED SITE OF SHOULDER AND UPPER ARM
841.1	0.0416667	0	23	3610852	32135745	ULNAR COLLATERAL LIGAMENT SPRAIN
841.8	0.0153846	1	65	3610852	32135745	SPRAIN OF OTHER SPECIFIED SITES OF ELBOW AND FOREARM
841.9	0.0147059	1	68	3610852	32135745	SPRAIN OF UNSPECIFIED SITE OF ELBOW AND FOREARM
842	0.0540541	2	37	3610852	32135745	NULL
842.00	0.0426136	15	352	3610852	32135745	SPRAIN OF UNSPECIFIED SITE OF WRIST
842.09	0.0178571	0	55	3610852	32135745	OTHER WRIST SPRAIN
842.10	0.0117647	2	170	3610852	32135745	SPRAIN OF UNSPECIFIED SITE OF HAND
842.12	0.0322581	0	30	3610852	32135745	SPRAIN OF METACARPOPHALANGEAL (JOINT) OF HAND
842.13	0.0333333	0	29	3610852	32135745	SPRAIN OF INTERPHALANGEAL (JOINT) OF HAND
842.19	0.0277778	0	35	3610852	32135745	OTHER HAND SPRAIN
843.8	0.00649351	2	308	3610852	32135745	SPRAIN OF OTHER SPECIFIED SITES OF HIP AND THIGH
843.9	0.030303	12	396	3610852	32135745	SPRAIN OF UNSPECIFIED SITE OF HIP AND THIGH
844.0	0.0120482	0	82	3610852	32135745	SPRAIN OF LATERAL COLLATERAL LIGAMENT OF KNEE
844.1	0.00613497	1	163	3610852	32135745	SPRAIN OF MEDIAL COLLATERAL LIGAMENT OF KNEE
844.2	0.0037594	3	798	3610852	32135745	SPRAIN OF CRUCIATE LIGAMENT OF KNEE
844.8	0.00647389	15	2317	3610852	32135745	SPRAIN OF OTHER SPECIFIED SITES OF KNEE AND LEG
844.9	0.0219124	22	1004	3610852	32135745	SPRAIN OF UNSPECIFIED SITE OF KNEE AND LEG
845.00	0.0361664	60	1659	3610852	32135745	UNSPECIFIED SITE OF ANKLE SPRAIN
845.01	0.0113636	0	87	3610852	32135745	DELTOID (LIGAMENT)	ANKLE SPRAIN
845.02	0.04	0	24	3610852	32135745	CALCANEOFIBULAR (LIGAMENT) ANKLE SPRAIN
845.03	0.03125	4	128	3610852	32135745	TIBIOFIBULAR (LIGAMENT) SPRAIN	DISTAL
845.09	0.00124533	1	803	3610852	32135745	OTHER ANKLE SPRAIN
845.10	0.00826446	1	121	3610852	32135745	UNSPECIFIED SITE OF FOOT SPRAIN
845.19	0.04	0	24	3610852	32135745	OTHER FOOT SPRAIN
846.0	0.00362319	1	276	3610852	32135745	LUMBOSACRAL (JOINT) (LIGAMENT) SPRAIN
846.9	0.0285714	3	105	3610852	32135745	UNSPECIFIED SITE OF SACROILIAC REGION SPRAIN
847.0	0.0271547	23	847	3610852	32135745	NECK SPRAIN
847.1	0.045045	5	111	3610852	32135745	THORACIC SPRAIN
847.2	0.0437424	36	823	3610852	32135745	LUMBAR SPRAIN
847.9	0.0239163	16	669	3610852	32135745	SPRAIN OF UNSPECIFIED SITE OF BACK
848	0.0181818	0	54	3610852	32135745	NULL
848.3	0.0129032	2	155	3610852	32135745	SPRAIN OF RIBS
848.5	0.0454545	1	22	3610852	32135745	PELVIC SPRAIN
848.8	0.011976	8	668	3610852	32135745	OTHER SPECIFIED SITES OF SPRAINS AND STRAINS
848.9	0.00653595	0	152	3610852	32135745	UNSPECIFIED SITE OF SPRAIN AND STRAIN
850	0.05	1	20	3610852	32135745	NULL
850.0	0.0428571	15	350	3610852	32135745	CONCUSSION WITH NO LOSS OF CONSCIOUSNESS
850.1	0.0133333	0	74	3610852	32135745	CONCUSSION WITH BRIEF LOSS OF CONSCIOUSNESS
850.11	0.037037	13	351	3610852	32135745	CONCUSSION	WITH LOSS OF CONSCIOUSNESS OF 30 MINUTES OR LESS
850.2	0.0434783	0	22	3610852	32135745	CONCUSSION WITH MODERATE LOSS OF CONSCIOUSNESS
850.5	0.0451128	30	665	3610852	32135745	CONCUSSION WITH LOSS OF CONSCIOUSNESS OF UNSPECIFIED DURATION
850.9	0.0265252	10	377	3610852	32135745	CONCUSSION	UNSPECIFIED
851	0.0540541	6	111	3610852	32135745	NULL
003	0.204082	10	49	3610852	32135745	NULL
003.0	0.0302067	19	629	3610852	32135745	SALMONELLA GASTROENTERITIS
003.1	0.211765	18	85	3610852	32135745	SALMONELLA SEPTICEMIA
003.8	0.0512821	2	39	3610852	32135745	OTHER SPECIFIED SALMONELLA INFECTIONS
003.9	0.0894309	22	246	3610852	32135745	SALMONELLA INFECTION	UNSPECIFIED
004	0.0178571	1	56	3610852	32135745	NULL
004.9	0.0147059	0	67	3610852	32135745	SHIGELLOSIS	UNSPECIFIED
005	0.0769231	2	26	3610852	32135745	NULL
005.0	0.0149254	0	66	3610852	32135745	STAPHYLOCOCCAL FOOD POISONING
005.89	0.0547945	4	73	3610852	32135745	OTHER BACTERIAL FOOD POISONING
005.9	0.0287356	35	1218	3610852	32135745	FOOD POISONING	UNSPECIFIED
006.0	0.171429	6	35	3610852	32135745	ACUTE AMEBIC DYSENTERY WITHOUT MENTION OF ABSCESS
006.1	0.0921053	14	152	3610852	32135745	CHRONIC INTESTINAL AMEBIASIS WITHOUT MENTION OF ABSCESS
006.3	0.0666667	2	30	3610852	32135745	AMEBIC LIVER ABSCESS
006.9	0.0344828	0	28	3610852	32135745	AMEBIASIS	UNSPECIFIED
007	0.175	7	40	3610852	32135745	NULL
007.1	0.0653846	17	260	3610852	32135745	GIARDIASIS
007.4	0.0723982	16	221	3610852	32135745	OTHER PROTOZOAL INTESTINAL DISEASES	CRYPTOSPORIDIOSIS
008	0.0714286	4	56	3610852	32135745	NULL
008.00	0.249595	154	617	3610852	32135745	INTESTINAL INFECTION DUE TO UNSPECIFIED E. COLI
008.04	0.037037	0	26	3610852	32135745	INTESTINAL INFECTION DUE TO ENTERHEMORRHAGIC E.COLI
008.09	0.181818	6	33	3610852	32135745	OTHER INTESTINAL E. COLI INFECTION
008.3	0.277778	5	18	3610852	32135745	INTESTINAL INFECTION DUE TO PROTEUS (MIRABILIS) (MORGANII)
008.41	0.184615	12	65	3610852	32135745	INTESTINAL INFECTION DUE TO STAPHYLOCOCCUS
008.42	0.529412	27	51	3610852	32135745	INTESTINAL INFECTION DUE TO PSEUDOMONAS
008.43	0.0636792	27	424	3610852	32135745	INSTESTINAL INFECTION DUE TO CAMPYLOBATER
008.45	0.293851	9849	33517	3610852	32135745	INTESTINAL INFECTION DUE TO CLOSTRIDIUM DIFFICILE
008.46	0.211679	29	137	3610852	32135745	INTESTINAL INFECTION DUE TO OTHER ANAEROBES
008.47	0.0882353	6	68	3610852	32135745	INTESTINAL INFECTION DUE TO OTHER GRAM-NEGATIVE BACTERIA
008.49	0.17	34	200	3610852	32135745	INTESTINAL INFECTION DUE TO OTHER SPECIFIED BACTERIA
008.5	0.0417755	16	383	3610852	32135745	BACTERIAL ENTERITIS	UNSPECIFIED
008.63	0.1133	23	203	3610852	32135745	ENTERITIS DUE TO NORWALK VIRUS
008.69	0.0441989	16	362	3610852	32135745	ENTERITIS DUE TO OTHER VIRUSES
008.8	0.040384	753	18646	3610852	32135745	INTESTINAL INFECTION DUE TO OTHER ORGANISM	NOT ELSEWHERE CLASSIFIED
009.0	0.0728132	154	2115	3610852	32135745	INFECTIOUS COLITIS	ENTERITIS	AND GASTROENTERITIS
009.1	0.0338346	36	1064	3610852	32135745	COLITIS	ENTERITIS	AND GASTROENTERITIS OF PRESUMED INFECTIOUS ORIGIN
009.2	0.12411	122	983	3610852	32135745	INFECTIOUS DIARRHEA
009.3	0.136364	51	374	3610852	32135745	DIARRHEA OF PRESUMED INFECTIOUS ORIGIN
010	0.0638298	3	47	3610852	32135745	NULL
011	0.0241546	5	207	3610852	32135745	NULL
011.20	0.221429	31	140	3610852	32135745	TUBERCULOSIS OF LUNG WITH CAVITATION	UNSPECIFIED EXAMINATION
011.22	0.03125	0	31	3610852	32135745	TUBERCULOSIS OF LUNG WITH CAVITATION	BACTERIOLOGICAL OR HISTOLOGICAL EXAMINATION RESULTS UNKNOWN (AT PRESENT)
011.23	0.0357143	6	168	3610852	32135745	TUBERCULOSIS OF LUNG WITH CAVITATION	TUBERCLE BACILLI FOUND (IN SPUTUM) BY MICROSCOPY
011.24	0.176471	6	34	3610852	32135745	TUBERCULOSIS OF LUNG WITH CAVITATION	TUBERCLE BACILLI NOT FOUND (IN SPUTUM) BY MICROSCOPY	BUT FOUND BY BACTERIAL
011.26	0.0833333	2	24	3610852	32135745	TUBERCULOSIS OF LUNG WITH CAVITATION	TUBERCLE BACILLI NOT FOUND BY BACTERIOLOGICAL OR HISTOLOGICAL EXAMINATION	BUT
011.80	0.0416667	1	24	3610852	32135745	OTHER SPECIFIED PULMONARY TUBERCULOSIS	UNSPECIFIED EXAMINATION
011.83	0.05	0	19	3610852	32135745	OTHER SPECIFIED PULMONARY TUBERCULOSIS	TUBERCLE BACILLI FOUND (IN SPUTUM) BY MICROSCOPY
011.90	0.0866841	166	1915	3610852	32135745	UNSPECIFIED PULMONARY TUBERCULOSIS	UNSPECIFIED EXAMINATION
011.91	0.25	5	20	3610852	32135745	UNSPECIFIED PULMONARY TUBERCULOSIS	BACTERIOLOGICAL OR HISTOLOGICAL EXAMINATION NOT DONE
011.92	0.0972222	14	144	3610852	32135745	UNSPECIFIED PULMONARY TUBERCULOSIS	BACTERIOLOGICAL OR HISTOLOGICAL EXAMINATION RESULTS UNKNOWN (AT PRESENT)
011.93	0.054717	29	530	3610852	32135745	UNSPECIFIED PULMONARY TUBERCULOSIS	TUBERCLE BACILLI FOUND (IN SPUTUM) BY MICROSCOPY
011.94	0.0827586	12	145	3610852	32135745	UNSPECIFIED PULMONARY TUBERCULOSIS	TUBERCLE BACILLI NOT FOUND (IN SPUTUM) BY MICROSCOPY	BUT FOUND BY BACTERIAL CULTURE
011.95	0.0727273	4	55	3610852	32135745	UNSPECIFIED PULMONARY TUBERCULOSIS	TUBERCLE BACILLI NOT FOUND BY BACTERIOLOGICAL EXAMINATION	BUT TUBERCULOSIS CONFIRMED
011.96	0.138462	9	65	3610852	32135745	UNSPECIFIED PULMONARY TUBERCULOSIS	TUBERCLE BACILLI NOT FOUND BY BACTERIOLOGICAL OR HISTOLOGICAL EXAMINATION	BUT
012	0.106383	5	47	3610852	32135745	NULL
012.00	0.027027	1	37	3610852	32135745	TUBERCULOUS PLEURISY	UNSPECIFIED EXAMINATION
013	0.171429	6	35	3610852	32135745	NULL
013.00	0.105263	4	38	3610852	32135745	TUBERCULOUS MENINGITIS	UNSPECIFIED EXAMINATION
014	0.152174	7	46	3610852	32135745	NULL
015	0.0540541	4	74	3610852	32135745	NULL
015.00	0.0763889	11	144	3610852	32135745	TUBERCULOSIS OF VERTEBRAL COLUMN	UNSPECIFIED EXAMINATION
016	0.0188679	0	52	3610852	32135745	NULL
017	0.0729167	7	96	3610852	32135745	NULL
018	0.0540541	4	74	3610852	32135745	NULL
018.90	0.1875	6	32	3610852	32135745	UNSPECIFIED MILIARY TUBERCULOSIS	UNSPECIFIED EXAMINATION
020	0.115385	3	26	3610852	32135745	NULL
021.9	0.217391	5	23	3610852	32135745	UNSPECIFIED TULAREMIA
023.9	0.0526316	2	38	3610852	32135745	BRUCELLOSIS	UNSPECIFIED
027	0.2	6	30	3610852	32135745	NULL
027.0	0.1625	13	80	3610852	32135745	LISTERIOSIS
027.2	0.046332	12	259	3610852	32135745	PASTEURELLOSIS
030.9	0.25	6	24	3610852	32135745	LEPROSY	UNSPECIFIED
031.0	0.288595	458	1587	3610852	32135745	PULMONARY DISEASES DUE TO OTHER MYCOBACTERIA
031.1	0.121212	4	33	3610852	32135745	CUTANEOUS DISEASES DUE TO OTHER MYCOBACTERIA
031.2	0.269663	192	712	3610852	32135745	DISEASE DUE TO DISSEMINATED MYCOBACTERIUM AVIUM-INTRACELLULARE COMPLEX (DMAC)
031.8	0.357143	35	98	3610852	32135745	OTHER SPECIFIED MYCOBACTERIAL DISEASES
031.9	0.254597	180	707	3610852	32135745	UNSPECIFIED DISEASES DUE TO MYCOBACTERIA
032.85	0.0630631	7	111	3610852	32135745	CUTANEOUS DIPHTHERIA
032.89	0.207547	11	53	3610852	32135745	OTHER SPECIFIED DIPHTHERIA
032.9	0.173077	9	52	3610852	32135745	DIPHTHERIA	UNSPECIFIED
033.9	0.039604	4	101	3610852	32135745	WHOOPING COUGH	UNSPECIFIED ORGANISM
034.0	0.0190259	25	1314	3610852	32135745	STREPTOCOCCAL SORE THROAT
035.	0.0151976	15	987	3610852	32135745	ERYSIPELAS
036	0.0952381	4	42	3610852	32135745	NULL
036.0	0.121951	5	41	3610852	32135745	MENINGOCOCCAL MENINGITIS
038.0	0.365863	926	2531	3610852	32135745	STREPTOCOCCAL SEPTICEMIA
038.10	0.576541	290	503	3610852	32135745	STAPHYLOCOCCAL SEPTICEMIA	UNSPECIFIED
038.11	0.342096	976	2853	3610852	32135745	STAPHYLOCOCCUS AUREUS SEPTICEMIA
038.12	0.653325	1110	1699	3610852	32135745	METHICILLIN RESISTANT STAPHYLOCOCCUS AUREUS SEPTICEMIA
038.19	0.411638	382	928	3610852	32135745	OTHER STAPHYLOCOCCAL SEPTICEMIA
038.2	0.345455	361	1045	3610852	32135745	PNEUMOCOCCAL SEPTICEMIA
038.3	0.586895	206	351	3610852	32135745	SEPTICEMIA DUE TO ANAEROBES
038.40	0.640434	944	1474	3610852	32135745	SEPTICEMIA DUE TO GRAM-NEGATIVE ORGANISM	UNSPECIFIED
038.41	0.280992	34	121	3610852	32135745	SEPTICEMIA DUE TO HEMOPHILUS INFLUENZAE (H. INFLUENZAE)
038.42	0.317467	1454	4580	3610852	32135745	SEPTICEMIA DUE TO ESCHERICHIA COLI (E. COLI)
038.43	0.556974	611	1097	3610852	32135745	SEPTICEMIA DUE TO PSEUDOMONAS
038.44	0.407583	86	211	3610852	32135745	SEPTICEMIA DUE TO SERRATIA
038.49	0.45841	1003	2188	3610852	32135745	OTHER SEPTICEMIA DUE TO GRAM-NEGATIVE ORGANISMS
038.8	0.52784	1422	2694	3610852	32135745	OTHER SPECIFIED SEPTICEMIAS
038.9	0.579127	22568	38969	3610852	32135745	UNSPECIFIED SEPTICEMIA
039	0.0769231	2	26	3610852	32135745	NULL
039.0	0.0689655	6	87	3610852	32135745	CUTANEOUS ACTINOMYCOTIC INFECTION
039.1	0.225627	81	359	3610852	32135745	PULMONARY ACTINOMYCOTIC INFECTION
039.2	0.0416667	1	24	3610852	32135745	ABDOMINAL ACTINOMYCOTIC INFECTION
039.8	0.243056	35	144	3610852	32135745	ACTINOMYCOTIC INFECTION OF OTHER SPECIFIED SITES
039.9	0.260504	31	119	3610852	32135745	ACTINOMYCOTIC INFECTION OF UNSPECIFIED SITE
040	0.136364	3	22	3610852	32135745	NULL
040.0	0.158416	32	202	3610852	32135745	GAS GANGRENE
040.2	0.0731707	3	41	3610852	32135745	WHIPPLE'S DISEASE
040.82	0.253521	18	71	3610852	32135745	TOXIC SHOCK SYNDROME
040.89	0.107143	3	28	3610852	32135745	OTHER SPECIFIED BACTERIAL DISEASES
041	0.190476	4	21	3610852	32135745	NULL
041.00	0.107905	258	2391	3610852	32135745	BACTERIAL INFECTION DUE TO UNSPECIFIED STREPTOCOCCUS
041.01	0.0670498	105	1566	3610852	32135745	BACTERIAL INFECTION DUE TO GROUP A STREPTOCOCCUS
041.02	0.107219	202	1884	3610852	32135745	BACTERIAL INFECTION DUE TO GROUP B STREPTOCOCCUS
041.03	0.0968523	40	413	3610852	32135745	BACTERIAL INFECTION DUE TO GROUP C STREPTOCOCCUS
041.04	0.259428	3082	11880	3610852	32135745	STREPTOCOCCUS INFECTION IN CONDITIONS CLASSIFIED ELSEWHERE AND OF UNSPECIFIED SITE	GROUP D (ENTEROCOCCUS)
041.05	0.0750751	50	666	3610852	32135745	BACTERIAL INFECTION DUE TO GROUP G STREPTOCOCCUS
041.09	0.122701	487	3969	3610852	32135745	BACTERIAL INFECTION DUE TO OTHER STREPTOCOCCUS
041.10	0.15767	701	4446	3610852	32135745	BACTERIAL INFECTION DUE TO UNSPECIFIED STAPHYLOCOCCUS
041.11	0.0836513	2324	27782	3610852	32135745	BACTERIAL INFECTION DUE TO STAPHYLOCOCCUS AUREUS
041.12	0.19025	3649	19180	3610852	32135745	METHICILLIN RESISTANT STAPHYLOCOCCUS AUREUS IN CONDITIONS CLASSIFIED ELSEWHERE AND OF UNSPECIFIED SITE
041.19	0.133938	738	5510	3610852	32135745	BACTERIAL INFECTION DUE TO OTHER STAPHYLOCOCCUS
041.2	0.152299	53	348	3610852	32135745	PNEUMOCOCCUS INFECTION IN CONDITIONS CLASSIFIED ELSEWHERE AND OF UNSPECIFIED SITE
041.3	0.231661	2337	10088	3610852	32135745	FRIEDLANDER'S BACILLUS INFECTION IN CONDITIONS CLASSIFIED ELSEWHERE AND OF UNSPECIFIED SITE
041.4	0.142404	2155	15133	3610852	32135745	ESCHERICHIA COLI (E. COLI) INFECTION IN CONDITIONS CLASSIFIED ELSEWHERE AND OF UNSPECIFIED SITE
041.41	0.268116	37	138	3610852	32135745	NULL
041.42	0.208333	5	24	3610852	32135745	NULL
041.49	0.234957	2460	10470	3610852	32135745	NULL
041.5	0.113415	93	820	3610852	32135745	HEMOPHILUS INFLUENZAE (H. INFLUENZAE) INFECTION IN CONDITIONS CLASSIFIED ELSEWHERE AND OF UNSPECIFIED SITE
041.6	0.257426	1404	5454	3610852	32135745	PROTEUS (MIRABILIS) (MORGANII) INFECTION IN CONDITIONS CLASSIFIED ELSEWHERE AND OF UNSPECIFIED SITE
041.7	0.211089	2486	11777	3610852	32135745	PSEUDOMONAS INFECTION IN CONDITIONS CLASSIFIED ELSEWHERE AND OF UNSPECIFIED SITE
041.81	0.133333	8	60	3610852	32135745	BACTERIAL INFECTION DUE TO MYCOPLASMA
041.82	0.128405	33	257	3610852	32135745	BACTEROIDES FRAGILIS
041.83	0.25	40	160	3610852	32135745	BACTERIAL INFECTION DUE TO CLOSTRIDIUM PERFRINGENS
041.84	0.130291	197	1512	3610852	32135745	BACTERIAL INFECTION DUE TO ANAEROBES
041.85	0.184391	1746	9469	3610852	32135745	BACTERIAL INFECTION DUE TO OTHER GRAM-NEGATIVE ORGANISMS
041.86	0.0695067	465	6690	3610852	32135745	HELICOBACTER PYLORI (H. PYLORI) INFECTION
041.89	0.15587	1001	6422	3610852	32135745	BACTERIAL INFECTION DUE TO OTHER SPECIFIED BACTERIA
041.9	0.0995671	184	1848	3610852	32135745	BACTERIAL INFECTION	UNSPECIFIED	IN CONDITIONS CLASSIFIED ELSEWHERE AND OF UNSPECIFIED SITE
042.	0.0951322	3635	38210	3610852	32135745	HUMAN IMMUNODEFICIENCY VIRUS (HIV) DISEASE
045.90	0.0909091	2	22	3610852	32135745	UNSPECIFIED ACUTE POLIOMYELITIS	UNSPECIFIED TYPE POLIOVIRUS
046	0.428571	9	21	3610852	32135745	NULL
046.11	0.285714	6	21	3610852	32135745	VARIANT CREUTZFELDT-JAKOB DISEASE
046.19	3.03846	79	26	3610852	32135745	OTHER AND UNSPECIFIED CREUTZFELDT-JAKOB DISEASE
046.3	0.380952	56	147	3610852	32135745	PROGRESSIVE MULTIFOCAL LEUKOENCEPHALOPATHY
047.8	0.00854701	1	117	3610852	32135745	OTHER SPECIFIED VIRAL MENINGITIS
047.9	0.0257601	61	2368	3610852	32135745	UNSPECIFIED VIRAL MENINGITIS
048.	0.319149	15	47	3610852	32135745	OTHER ENTEROVIRUS DISEASES OF CENTRAL NERVOUS SYSTEM
049.0	0.162791	7	43	3610852	32135745	NON-ARTHOPOD BORNE LYMPHOCYTIC CHORIOMENINGITIS
049.8	0.159091	7	44	3610852	32135745	OTHER SPECIFIED NON-ARTHROPOD-BORNE VIRAL DISEASES OF CENTRAL NERVOUS SYSTEM
049.9	0.111111	28	252	3610852	32135745	UNSPECIFIED NON-ARTHROPOD-BORNE VIRAL DISEASES OF CENTRAL NERVOUS SYSTEM
052	0.0555556	1	18	3610852	32135745	NULL
052.0	0.233333	7	30	3610852	32135745	POSTVARICELLA ENCEPHALITIS
052.7	0.097561	4	41	3610852	32135745	CHICKENPOX WITH OTHER SPECIFIED COMPLICATIONS
052.9	0.093633	25	267	3610852	32135745	VARICELLA WITHOUT MENTION OF COMPLICATION
053.0	0.163934	10	61	3610852	32135745	HERPES ZOSTER WITH MENINGITIS
053.10	0.123457	10	81	3610852	32135745	HERPES ZOSTER WITH UNSPECIFIED NERVOUS SYSTEM COMPLICATION
053.11	0.0635838	11	173	3610852	32135745	GENICULATE HERPES ZOSTER
053.12	0.123967	15	121	3610852	32135745	POSTHERPETIC TRIGEMINAL NEURALGIA
053.13	0.0909091	4	44	3610852	32135745	POSTHERPETIC POLYNEUROPATHY
053.14	0.388889	7	18	3610852	32135745	HERPES ZOSTER MYELITIS
053.19	0.188566	409	2169	3610852	32135745	HERPES ZOSTER WITH OTHER NERVOUS SYSTEM COMPLICATIONS
053.20	0.092827	66	711	3610852	32135745	HERPES ZOSTER DERMATITIS OF EYELID
053.21	0.0819672	15	183	3610852	32135745	HERPES ZOSTER KERATOCONJUNCTIVITIS
053.22	0.121951	5	41	3610852	32135745	HERPES ZOSTER IRIDOCYCLITIS
053.29	0.0906593	33	364	3610852	32135745	HERPES ZOSTER WITH OTHER OPHTHALMIC COMPLICATIONS
053.71	0.0285714	2	70	3610852	32135745	OTITIS EXTERNA DUE TO HERPES ZOSTER
053.79	0.0928571	26	280	3610852	32135745	HERPES ZOSTER WITH OTHER SPECIFIED COMPLICATIONS
053.8	0.0434783	3	69	3610852	32135745	HERPES ZOSTER WITH UNSPECIFIED COMPLICATION
053.9	0.135745	878	6468	3610852	32135745	HERPES ZOSTER WITHOUT MENTION OF COMPLICATION
054	0.0989011	9	91	3610852	32135745	NULL
054.0	0.0377358	2	53	3610852	32135745	ECZEMA HERPETICUM
054.10	0.0271593	111	4087	3610852	32135745	GENITAL HERPES	UNSPECIFIED
054.13	0.0662252	10	151	3610852	32135745	HERPETIC INFECTION OF PENIS
054.19	0.0629921	16	254	3610852	32135745	OTHER GENITAL HERPES
054.2	0.143498	32	223	3610852	32135745	HERPETIC GINGIVOSTOMATITIS
054.3	0.2	59	295	3610852	32135745	HERPETIC MENINGOENCEPHALITIS
054.40	0.0833333	5	60	3610852	32135745	HERPES SIMPLEX WITH UNSPECIFIED OPHTHALMIC COMPLICATION
054.43	0.130751	54	413	3610852	32135745	HERPES SIMPLEX DISCIFORM KERATITIS
054.44	0.392857	11	28	3610852	32135745	HERPES SIMPLEX IRIDOCYCLITIS
054.49	0.0967742	3	31	3610852	32135745	HERPES SIMPLEX WITH OTHER OPHTHALMIC COMPLICATIONS
054.6	0.0294118	1	34	3610852	32135745	HERPETIC WHITLOW
054.72	0.00606061	0	164	3610852	32135745	HERPES SIMPLEX MENINGITIS
054.79	0.153846	40	260	3610852	32135745	HERPES SIMPLEX WITH OTHER SPECIFIED COMPLICATIONS
054.8	0.125	6	48	3610852	32135745	HERPES SIMPLEX WITH UNSPECIFIED COMPLICATION
054.9	0.0677406	328	4842	3610852	32135745	HERPES SIMPLEX WITHOUT MENTION OF COMPLICATION
057.0	0.0535714	6	112	3610852	32135745	ERYTHEMA INFECTIOSUM (FIFTH DISEASE)
057.9	0.0150376	2	133	3610852	32135745	VIRAL EXANTHEM	UNSPECIFIED
058	0.107143	3	28	3610852	32135745	NULL
058.29	0.277778	10	36	3610852	32135745	OTHER HUMAN HERPESVIRUS ENCEPHALITIS
061.	0.012605	6	476	3610852	32135745	DENGUE
063	0.04	0	24	3610852	32135745	NULL
065.4	0.0238095	1	42	3610852	32135745	MOSQUITO-BORNE HEMORRHAGIC FEVER
066	0.0208333	1	48	3610852	32135745	NULL
066.1	0.0080429	3	373	3610852	32135745	TICK-BORNE FEVER
066.3	0.150943	8	53	3610852	32135745	OTHER MOSQUITO-BORNE FEVER
066.4	0.0232558	0	42	3610852	32135745	WEST NILE FEVER
066.40	0.015873	1	63	3610852	32135745	WEST NILE FEVER	UNSPECIFIED
066.41	0.214286	15	70	3610852	32135745	WEST NILE FEVER WITH ENCEPHALITIS
070	0.111111	5	45	3610852	32135745	NULL
070.0	0.18	18	100	3610852	32135745	VIRAL HEPATITIS A WITH HEPATIC COMA
070.1	0.0435213	88	2022	3610852	32135745	VIRAL HEPATITIS A WITHOUT MENTION OF HEPATIC COMA
070.20	0.297468	47	158	3610852	32135745	VIRAL HEPATITIS B WITH HEPATIC COMA	ACUTE OR UNSPECIFIED	W/O MENTION OF HEPATITIS DELTA
070.22	0.234043	33	141	3610852	32135745	CHRONIC VIRAL HEPATITIS B W/ HEPATIC COMA W/O MENTION OF HEPATITIS DELTA
070.23	0.060241	10	166	3610852	32135745	CHRONIC VIRAL HEPATITIS B W/ HEPATIC COMA W/ HEPATITIS DELTA
070.30	0.0692785	870	12558	3610852	32135745	VIRAL HEPATITIS B W/O MENTION OF HEPATIC COMA	ACUTE OR UNSPECIFIED	W/O MENTION OF HEPATITIS DELTA
070.31	0.029316	9	307	3610852	32135745	VIRAL HEPATITIS B W/O MENTION OF HEPATIC COMA	ACUTE OR UNSPECIFIED	WITH HEPATITIS DELTA
070.32	0.10399	1118	10751	3610852	32135745	CHRONIC VIRAL HEPATITIS B W/O MENTION OF HEPATIC COMA W/O MENTION OF HEPATITIS DELTA
070.33	0.12766	6	47	3610852	32135745	CHRONIC VIRAL HEPATITIS B W/O MENTION OF HEPATIC COMA W/ HEPATITIS DELTA
070.41	0.473118	44	93	3610852	32135745	ACUTE HEPATITIS C WITH HEPATIC COMA
070.44	0.881418	1442	1636	3610852	32135745	CHRONIC HEPATITIS C W/ HEPATIC COMA
070.51	0.0335853	1222	36385	3610852	32135745	ACUTE HEPATITIS C WITHOUT MENTION OF HEPATIC COMA
070.52	0.0465116	6	129	3610852	32135745	HEPATITIS DELTA W/O MENTION OF ACTIVE HEPATITIS B DISEASE OR HEPATIC COMA
070.53	0.0566038	3	53	3610852	32135745	HEPATITIS E W/O MENTION OF HEPATIC COMA
070.54	0.0964512	15617	161916	3610852	32135745	CHRONIC HEPATITIS C W/O MENTION OF HEPATIC COMA
070.59	0.0489914	17	347	3610852	32135745	OTHER SPECIFIED VIRAL HEPATITIS W/O MENTION OF HEPATIC COMA
070.70	0.0927558	9438	101751	3610852	32135745	UNSPECIFIED VIRAL HEPATITIS C WITHOUT HEPATIC COMA
070.71	0.674385	466	691	3610852	32135745	UNSPECIFIED VIRAL HEPATITIS C WITH HEPATIC COMA
070.9	0.114851	58	505	3610852	32135745	UNSPECIFIED VIRAL HEPATITIS WITHOUT MENTION OF HEPATIC COMA
072	0.115385	3	26	3610852	32135745	NULL
073	0.0344828	1	29	3610852	32135745	NULL
074	0.0810811	3	37	3610852	32135745	NULL
075.	0.0164706	7	425	3610852	32135745	INFECTIOUS MONONUCLEOSIS
077	0.0909091	5	55	3610852	32135745	NULL
077.99	0.0786517	28	356	3610852	32135745	UNSPECIFIED DISEASES OF CONJUNTIVA DUE TO VIRUSES
078	0.0277778	1	36	3610852	32135745	NULL
078.0	0.060241	5	83	3610852	32135745	MOLLUSCUM CONTAGIOSUM
078.10	0.0163807	21	1282	3610852	32135745	OTHER DISEASES DUE TO VIRUSES AND CHLAMYDIAE	VIRAL WARTS	UNSPECIFIED
078.11	0.0305529	63	2062	3610852	32135745	OTHER DISEASES DUE TO VIRUSES & CHLAMYDIAE	CONDYLOMA ACUMINATUM
078.12	0.0160772	5	311	3610852	32135745	PLANTAR WART
078.19	0.0059952	5	834	3610852	32135745	OTHER DISEASES DUE TO VIRUSES AND CHLAMYDIAE	OTHER SPEC VIRAL WARTS
078.3	0.0183486	2	109	3610852	32135745	CAT-SCRATCH DISEASE
078.5	0.205564	133	647	3610852	32135745	CYTOMEGALOVIRAL DISEASE
078.88	0.0416667	0	23	3610852	32135745	OTHER SPECIFIED DISEASES DUE TO CHLAMYDIAE
078.89	0.03861	10	259	3610852	32135745	OTHER SPECIFIED DISEASES DUE TO VIRUSES
079	0.0535714	3	56	3610852	32135745	NULL
079.3	0.129213	23	178	3610852	32135745	RHINOVIRUS INFECTION IN CONDITIONS CLASSIFIED ELSEWHERE AND OF UNSPECIFIED SITE
079.4	0.0516605	14	271	3610852	32135745	HUMAN PAPILLOMA VIRUS
079.51	0.263158	5	19	3610852	32135745	HUMAN T-CELL LYMPHOTROPHIC VIRUS	TYPE I (HTLV-I)
079.53	0.0294118	0	33	3610852	32135745	HUMAN IMMUNODEFICIENCY VIRUS	TYPE 2 (HIV 2)
079.6	0.0833333	16	192	3610852	32135745	RESPIRATORY SYNCYTIAL VIRUS (RSV)
079.83	0.0882353	3	34	3610852	32135745	PARVOVIRUS B19
079.88	0.027027	1	37	3610852	32135745	OTHER SPECIFIED CHLAMYDIAL INFECTION
079.89	0.114943	30	261	3610852	32135745	OTHER SPECIFIED VIRAL INFECTION
079.98	0.00806452	0	123	3610852	32135745	UNSPECIFIED CHLAMYDIAL INFECTION
079.99	0.031776	236	7427	3610852	32135745	UNSPECIFIED VIRAL INFECTION
082	0.025641	0	38	3610852	32135745	NULL
082.0	0.00526316	1	190	3610852	32135745	SPOTTED FEVERS
082.40	0.0101781	4	393	3610852	32135745	UNSPECIFIED EHRLICHIOSIS
082.41	0.04	0	24	3610852	32135745	EHRLICHIOSIS CHAFIENSIS (E. CHAFIENSIS)
082.49	0.0447761	6	134	3610852	32135745	OTHER EHRLICHIOSIS
083	0.0952381	2	21	3610852	32135745	NULL
083.0	0.268293	11	41	3610852	32135745	Q FEVER
083.9	0.0151515	0	65	3610852	32135745	RICKETTSIOSIS	UNSPECIFIED
084	0.0740741	2	27	3610852	32135745	NULL
084.0	0.0454545	3	66	3610852	32135745	FALCIPARUM MALARIA (MALIGNANT TERTIAN)
084.1	0.027027	0	36	3610852	32135745	VIVAX MALARIA (BENIGN TERTIAN)
084.6	0.0247934	3	121	3610852	32135745	MALARIA	UNSPECIFIED
085	0.0204082	1	49	3610852	32135745	NULL
087.9	0.210526	4	19	3610852	32135745	RELAPSING FEVER	UNSPECIFIED
088.0	0.0769231	2	26	3610852	32135745	BARTONELLOSIS
088.81	0.00958188	11	1148	3610852	32135745	LYME DISEASE
088.82	0.00787402	1	127	3610852	32135745	BABESIOSIS
088.9	0.0222222	1	45	3610852	32135745	ARTHROPOD-BORNE DISEASE	UNSPECIFIED
090	0.118644	7	59	3610852	32135745	NULL
091	0.0350877	2	57	3610852	32135745	NULL
091.0	0.0384615	0	25	3610852	32135745	GENITAL SYPHILIS (PRIMARY)
091.2	0.0384615	0	25	3610852	32135745	OTHER PRIMARY SYPHILIS
091.3	0.043956	4	91	3610852	32135745	SECONDARY SYPHILIS OF SKIN OR MUCOUS MEMBRANES
091.50	0.0135135	1	74	3610852	32135745	SYPHILITIC UVEITIS	UNSPECIFIED
091.9	0.0481928	8	166	3610852	32135745	UNSPECIFIED SECONDARY SYPHILIS
092.9	0.05	1	20	3610852	32135745	EARLY SYPHILIS	LATENT	UNSPECIFIED
094	0.192308	5	26	3610852	32135745	NULL
094.0	0.0391389	20	511	3610852	32135745	TABES DORSALIS
094.1	0.189189	14	74	3610852	32135745	GENERAL PARESIS
094.2	0.0344828	0	28	3610852	32135745	SYPHILITIC MENINGITIS
094.3	0.0322581	0	30	3610852	32135745	ASYMPTOMATIC NEUROSYPHILIS
094.84	0.030303	0	32	3610852	32135745	SYPHILITIC OPTIC ATROPHY
094.89	0.0350877	4	114	3610852	32135745	OTHER SPECIFIED NEUROSYPHILIS
094.9	0.0397039	59	1486	3610852	32135745	NEUROSYPHILIS	UNSPECIFIED
095.8	0.0133333	0	74	3610852	32135745	OTHER SPECIFIED FORMS OF LATE SYMPTOMATIC SYPHILIS
096.	0.0566038	9	159	3610852	32135745	LATE SYPHILIS	LATENT
097.0	0.00813008	1	123	3610852	32135745	LATE SYPHILIS	UNSPECIFIED
097.1	0.0379851	46	1211	3610852	32135745	LATENT SYPHILIS	UNSPECIFIED
097.9	0.0414365	45	1086	3610852	32135745	SYPHILIS	UNSPECIFIED
098	0.0294118	3	102	3610852	32135745	NULL
098.0	0.00740741	2	270	3610852	32135745	GONOCOCCAL INFECTION (ACUTE) OF LOWER GENITOURINARY TRACT
098.2	0.0384615	0	25	3610852	32135745	GONOCOCCAL INFECTION	CHRONIC	OF LOWER GENITOURINARY TRACT
098.50	0.0153846	0	64	3610852	32135745	GONOCOCCAL ARTHRITIS
099	0.00813008	0	122	3610852	32135745	NULL
099.3	0.0338809	33	974	3610852	32135745	REITER'S DISEASE
099.40	0.0243902	0	40	3610852	32135745	UNSPECIFIED NONGONOCOCCAL URETHRITIS (NGU)
099.41	0.0416667	0	23	3610852	32135745	VENERAL URETHRITIS DUE TO CHLAMYDIA TRACHOMATIS
099.9	0.0185185	2	108	3610852	32135745	VENEREAL DISEASE	UNSPECIFIED
100.81	0.0847458	5	59	3610852	32135745	LEPTOSPIRAL MENINGITIS (ASEPTIC)
100.9	0.103448	6	58	3610852	32135745	LEPTOSPIROSIS	UNSPECIFIED
101.	0.0571429	2	35	3610852	32135745	VINCENT'S ANGINA
102	0.103448	3	29	3610852	32135745	NULL
104	0.173913	4	23	3610852	32135745	NULL
110.0	0.0244565	9	368	3610852	32135745	DERMATOPHYTOSIS OF SCALP AND BEARD
110.1	0.0932148	1562	16757	3610852	32135745	DERMATOPHYTOSIS OF NAIL
110.2	0.0194805	6	308	3610852	32135745	DERMATOPHYTOSIS OF HAND
110.3	0.0845211	338	3999	3610852	32135745	DERMATOPHYTOSIS OF GROIN AND PERIANAL AREA
110.4	0.0217982	297	13625	3610852	32135745	DERMATOPHYTOSIS OF FOOT
110.5	0.0595772	93	1561	3610852	32135745	DERMATOPHYTOSIS OF THE BODY
110.8	0.0719298	41	570	3610852	32135745	DERMATOPHYTOSIS OF OTHER SPECIFIED SITES
110.9	0.0246667	37	1500	3610852	32135745	DERMATOPHYTOSIS OF UNSPECIFIED SITE
111	0.0769231	2	26	3610852	32135745	NULL
111.0	0.0109384	19	1737	3610852	32135745	PITYRIASIS VERSICOLOR
111.8	0.102041	10	98	3610852	32135745	OTHER SPECIFIED DERMATOMYCOSES
111.9	0.141401	111	785	3610852	32135745	DERMATOMYCOSIS	UNSPECIFIED
112	0.125	3	24	3610852	32135745	NULL
112.0	0.455852	5075	11133	3610852	32135745	CANDIDIASIS OF MOUTH
112.1	0.0273794	21	767	3610852	32135745	CANDIDIASIS OF VULVA AND VAGINA
112.2	0.485308	1024	2110	3610852	32135745	CANDIDIASIS OF OTHER UROGENITAL SITES
112.3	0.168738	258	1529	3610852	32135745	CANDIDIASIS OF SKIN AND NAILS
112.4	0.488889	264	540	3610852	32135745	CANDIDIASIS OF LUNG
112.5	0.84507	240	284	3610852	32135745	DISSEMINATED CANDIDIASIS
112.81	1.02273	45	44	3610852	32135745	CANDIDAL ENDOCARDITIS
112.84	0.317949	1116	3510	3610852	32135745	CANDIDASIS OF THE ESOPHAGUS
112.85	0.151899	12	79	3610852	32135745	CANDIDASIS OF THE INTESTINE
112.89	0.277741	418	1505	3610852	32135745	OTHER CANDIDIASIS OF OTHER SPECIFIED SITES
112.9	0.297824	520	1746	3610852	32135745	CANDIDIASIS OF UNSPECIFIED SITE
114.0	0.115108	32	278	3610852	32135745	PRIMARY COCCIDIOIDOMYCOSIS (PULMONARY)
114.2	0.0952381	14	147	3610852	32135745	COCCIDIOIDAL MENINGITIS
114.3	0.0629921	16	254	3610852	32135745	OTHER FORMS OF PROGRESSIVE COCCIDIOIDOMYCOSIS
114.4	0.164384	12	73	3610852	32135745	CHRONIC PULMONARY COCCIDIOIDOMYCOSIS
114.5	0.137566	26	189	3610852	32135745	PULMONARY COCCIDIOIDOMYCOSIS	UNSPECIFIED
114.9	0.167192	53	317	3610852	32135745	COCCIDIOIDOMYCOSIS	UNSPECIFIED
115	0.0238095	1	42	3610852	32135745	NULL
115.00	0.0526316	1	19	3610852	32135745	INFECTION BY HISTOPLASMA CAPSULATUM	WITHOUT MENTION OF MANIFESTATION
115.05	0.146853	21	143	3610852	32135745	HISTOPLASMA CAPSULATUM PNEUMONIA
115.90	0.124101	69	556	3610852	32135745	HISTOPLASMOSIS	UNSPECIFIED WITHOUT MENTION OF MANIFESTATION
115.92	0.0615385	8	130	3610852	32135745	HISTOPLASMOSIS RETINITIS
115.95	0.333333	17	51	3610852	32135745	HISTOPLASMOSIS PNEUMONIA
115.99	0.0990991	11	111	3610852	32135745	HISTOPLASMOSIS	UNSPECIFIED WITH MENTION OF OTHER MANIFESTATION
116.0	0.102564	20	195	3610852	32135745	BLASTOMYCOSIS
117	0.289474	11	38	3610852	32135745	NULL
117.1	0.21875	7	32	3610852	32135745	SPOROTRICHOSIS
117.3	0.37751	564	1494	3610852	32135745	ASPERGILLOSIS
117.5	0.16152	136	842	3610852	32135745	CRYPTOCOCCOSIS
117.7	0.857143	30	35	3610852	32135745	ZYGOMYCOSIS (PHYCOMYCOSIS OR MUCORMYCOSIS)
117.9	0.371569	758	2040	3610852	32135745	OTHER AND UNSPECIFIED MYCOSES
118.	0.32	8	25	3610852	32135745	OPPORTUNISTIC MYCOSES
122	0.0952381	4	42	3610852	32135745	NULL
123.1	0.121212	4	33	3610852	32135745	CYSTICERCOSIS
123.3	0.025641	1	39	3610852	32135745	TAENIASIS	UNSPECIFIED
125	0.147059	5	34	3610852	32135745	NULL
125.9	0.1	3	30	3610852	32135745	UNSPECIFIED FILARIASIS
126.9	0.0416667	0	23	3610852	32135745	ANCYLOSTOMIASIS AND NECATORIASIS	UNSPECIFIED
127	0.0851064	4	47	3610852	32135745	NULL
127.2	0.338028	24	71	3610852	32135745	STRONGYLOIDIASIS
130	0.222222	8	36	3610852	32135745	NULL
130.7	0.126582	10	79	3610852	32135745	TOXOPLASMOSIS OF OTHER SPECIFIED SITES
130.9	0.180328	22	122	3610852	32135745	TOXOPLASMOSIS	UNSPECIFIED
131.00	0.0172414	1	58	3610852	32135745	UROGENITAL TRICHOMONIASIS	UNSPECIFIED
131.01	0.0140187	3	214	3610852	32135745	TRICHOMONAL VULVOVAGINITIS
131.02	0.03125	0	31	3610852	32135745	TRICHOMONAL URETHRITIS
131.09	0.0877193	5	57	3610852	32135745	OTHER UROGENITAL TRICHOMONIASIS
131.8	0.030303	0	32	3610852	32135745	TRICHOMONIASIS OF OTHER SPECIFIED SITES
131.9	0.015873	4	252	3610852	32135745	TRICHOMONIASIS	UNSPECIFIED
132.0	0.0652174	12	184	3610852	32135745	PEDICULUS CAPITIS (HEAD LOUSE)
132.1	0.038835	4	103	3610852	32135745	PEDICULUS CORPORIS (BODY LOUSE)
132.2	0.0175439	0	56	3610852	32135745	PHTHIRUS PUBIS (PUBIC LOUSE)
132.3	0.1	2	20	3610852	32135745	MIXED PEDICULOSIS INFESTATION
132.9	0.103448	12	116	3610852	32135745	PEDICULOSIS	UNSPECIFIED
133.0	0.104584	162	1549	3610852	32135745	SCABIES
133.8	0.0625	3	48	3610852	32135745	OTHER ACARIASIS
134	0.0638298	3	47	3610852	32135745	NULL
134.0	0.22963	31	135	3610852	32135745	MYIASIS
134.8	0.0769231	5	65	3610852	32135745	OTHER SPECIFIED INFESTATIONS
135.	0.073294	696	9496	3610852	32135745	SARCOIDOSIS
136.1	0.00914634	3	328	3610852	32135745	BEHCET'S SYNDROME
136.3	0.152949	236	1543	3610852	32135745	PNEUMOCYSTOSIS
136.8	0.0677966	4	59	3610852	32135745	OTHER SPECIFIED INFECTIOUS AND PARASITIC DISEASES
136.9	0.153584	90	586	3610852	32135745	UNSPECIFIED INFECTIOUS AND PARASITIC DISEASES
137.0	0.039604	4	101	3610852	32135745	LATE EFFECTS OF RESPIRATORY OR UNSPECIFIED TUBERCULOSIS
138.	0.15261	76	498	3610852	32135745	LATE EFFECTS OF ACUTE POLIOMYELITIS
139.0	0.12	6	50	3610852	32135745	LATE EFFECTS OF VIRAL ENCEPHALITIS
139.8	0.027933	5	179	3610852	32135745	LATE EFFECTS OF OTHER AND UNSPECIFIED INFECTIOUS AND PARASITIC DISEASES
140	0.105263	4	38	3610852	32135745	NULL
140.0	0.166667	8	48	3610852	32135745	MALIGNANT NEOPLASM OF UPPER LIP	VERMILION BORDER
140.1	0.0990991	22	222	3610852	32135745	MALIGNANT NEOPLASM OF LOWER LIP	VERMILION BORDER
140.4	0.0384615	2	52	3610852	32135745	MALIGNANT NEOPLASM OF LOWER LIP	INNER ASPECT
140.8	0.16129	5	31	3610852	32135745	MALIGNANT NEOPLASM OF OTHER SITES OF LIP
140.9	0.165	33	200	3610852	32135745	MALIGNANT NEOPLASM OF LIP	UNSPECIFIED	VERMILION BORDER
141.0	0.275837	1129	4093	3610852	32135745	MALIGNANT NEOPLASM OF BASE OF TONGUE
141.1	0.222222	20	90	3610852	32135745	MALIGNANT NEOPLASM OF DORSAL SURFACE OF TONGUE
141.2	0.133648	85	636	3610852	32135745	MALIGNANT NEOPLASM OF TIP AND LATERAL BORDER OF TONGUE
141.3	0.128788	34	264	3610852	32135745	MALIGNANT NEOPLASM OF VENTRAL SURFACE OF TONGUE
141.4	0.188679	50	265	3610852	32135745	MALIGNANT NEOPLASM OF ANTERIOR TWO-THIRDS OF TONGUE	PART UNSPECIFIED
141.6	0.119048	10	84	3610852	32135745	MALIGNANT NEOPLASM OF LINGUAL TONSIL
141.8	0.315068	115	365	3610852	32135745	MALIGNANT NEOPLASM OF OTHER SITES OF TONGUE
141.9	0.406027	741	1825	3610852	32135745	MALIGNANT NEOPLASM OF TONGUE	UNSPECIFIED
142.0	0.2	285	1425	3610852	32135745	MALIGNANT NEOPLASM OF PAROTID GLAND
142.1	0.448	56	125	3610852	32135745	MALIGNANT NEOPLASM OF SUBMANDIBULAR GLAND
142.9	0.447761	30	67	3610852	32135745	MALIGNANT NEOPLASM OF SALIVARY GLAND	UNSPECIFIED
143.0	0.236364	13	55	3610852	32135745	MALIGNANT NEOPLASM OF UPPER GUM
143.1	0.230769	24	104	3610852	32135745	MALIGNANT NEOPLASM OF LOWER GUM
143.9	0.404762	17	42	3610852	32135745	MALIGNANT NEOPLASM OF GUM	UNSPECIFIED
144.0	0.14404	87	604	3610852	32135745	MALIGNANT NEOPLASM OF ANTERIOR PORTION OF FLOOR OF MOUTH
144.1	0.0530303	7	132	3610852	32135745	MALIGNANT NEOPLASM OF LATERAL PORTION OF FLOOR OF MOUTH
144.8	0.105422	35	332	3610852	32135745	MALIGNANT NEOPLASM OF OTHER SITES OF FLOOR OF MOUTH
144.9	0.272551	281	1031	3610852	32135745	MALIGNANT NEOPLASM OF FLOOR OF MOUTH	PART UNSPECIFIED
145.0	0.276074	45	163	3610852	32135745	MALIGNANT NEOPLASM OF CHEEK MUCOSA
145.2	0.345794	37	107	3610852	32135745	MALIGNANT NEOPLASM OF HARD PALATE
145.3	0.223735	115	514	3610852	32135745	MALIGNANT NEOPLASM OF SOFT PALATE
145.4	0.182927	15	82	3610852	32135745	MALIGNANT NEOPLASM OF UVULA
145.5	0.375	63	168	3610852	32135745	MALIGNANT NEOPLASM OF PALATE	UNSPECIFIED
145.6	0.211066	103	488	3610852	32135745	MALIGNANT NEOPLASM OF RETROMOLAR AREA
145.8	0.364341	47	129	3610852	32135745	MALIGNANT NEOPLASM OF OTHER SPECIFIED PARTS OF MOUTH
145.9	0.413355	260	629	3610852	32135745	MALIGNANT NEOPLASM OF MOUTH	UNSPECIFIED
146.0	0.2161	1004	4646	3610852	32135745	MALIGNANT NEOPLASM OF TONSIL
146.1	0.266112	128	481	3610852	32135745	MALIGNANT NEOPLASM OF TONSILLAR FOSSA
146.2	0.14359	28	195	3610852	32135745	MALIGNANT NEOPLASM OF TONSILLAR PILLARS (ANTERIOR) (POSTERIOR)
146.3	0.259615	27	104	3610852	32135745	MALIGNANT NEOPLASM OF VALLECULA EPIGLOTTICA
146.4	0.12766	6	47	3610852	32135745	MALIGNANT NEOPLASM OF ANTERIOR ASPECT OF EPIGLOTTIS
146.6	0.274194	17	62	3610852	32135745	MALIGNANT NEOPLASM OF LATERAL WALL OF OROPHARYNX
146.7	0.342105	26	76	3610852	32135745	MALIGNANT NEOPLASM OF POSTERIOR WALL OF OROPHARYNX
146.8	0.40056	143	357	3610852	32135745	MALIGNANT NEOPLASM OF OTHER SPECIFIED SITES OF OROPHARYNX
146.9	0.530498	661	1246	3610852	32135745	MALIGNANT NEOPLASM OF OROPHARYNX	UNSPECIFIED
147.1	0.24026	37	154	3610852	32135745	MALIGNANT NEOPLASM OF POSTERIOR WALL OF NASOPHARYNX
147.2	0.333333	7	21	3610852	32135745	MALIGNANT NEOPLASM OF LATERAL WALL OF NASOPHARYNX
147.3	0.485714	17	35	3610852	32135745	MALIGNANT NEOPLASM OF ANTERIOR WALL OF NASOPHARYNX
147.8	1.03947	79	76	3610852	32135745	MALIGNANT NEOPLASM OF OTHER SPECIFIED SITES OF NASOPHARYNX
147.9	0.419697	277	660	3610852	32135745	MALIGNANT NEOPLASM OF NASOPHARYNX	UNSPECIFIED
148.0	0.4	18	45	3610852	32135745	MALIGNANT NEOPLASM OF POSTCRICOID REGION OF HYPOPHARYNX
148.1	0.418972	424	1012	3610852	32135745	MALIGNANT NEOPLASM OF PYRIFORM SINUS
148.2	0.196429	11	56	3610852	32135745	MALIGNANT NEOPLASM OF ARYEPIGLOTTIC FOLD	HYPOPHARYNGEAL ASPECT ASPECT
148.3	0.513889	37	72	3610852	32135745	MALIGNANT NEOPLASM OF POSTERIOR HYPOPHARYNGEAL WALL
148.8	0.537037	87	162	3610852	32135745	MALIGNANT NEOPLASM OF OTHER SPECIFIED SITES OF HYPOPHARYNX
148.9	0.441501	400	906	3610852	32135745	MALIGNANT NEOPLASM OF HYPOPHARYNX	UNSPECIFIED
149.0	0.502938	428	851	3610852	32135745	MALIGNANT NEOPLASM OF PHARYNX	UNSPECIFIED
149.8	0.552941	47	85	3610852	32135745	MALIGNANT NEOPLASM OF OTHER SITES WITHIN THE LIP AND ORAL CAVITY
150.0	1.05263	120	114	3610852	32135745	MALIGNANT NEOPLASM OF CERVICAL ESOPHAGUS
150.1	0.522222	47	90	3610852	32135745	MALIGNANT NEOPLASM OF THORACIC ESOPHAGUS
150.2	0.88	22	25	3610852	32135745	MALIGNANT NEOPLASM OF ABDOMINAL ESOPHAGUS
150.3	0.773639	270	349	3610852	32135745	MALIGNANT NEOPLASM OF UPPER THIRD OF ESOPHAGUS
150.4	0.825147	420	509	3610852	32135745	MALIGNANT NEOPLASM OF MIDDLE THIRD OF ESOPHAGUS
150.5	0.677546	1723	2543	3610852	32135745	MALIGNANT NEOPLASM OF LOWER THIRD OF ESOPHAGUS
150.8	0.922693	370	401	3610852	32135745	MALIGNANT NEOPLASM OF OTHER SPECIFIED PART OF ESOPHAGUS
150.9	1.1895	5687	4781	3610852	32135745	MALIGNANT NEOPLASM OF ESOPHAGUS	UNSPECIFIED
151.0	0.886312	1567	1768	3610852	32135745	MALIGNANT NEOPLASM OF CARDIA
151.1	0.537736	57	106	3610852	32135745	MALIGNANT NEOPLASM OF PYLORUS
151.2	0.657957	277	421	3610852	32135745	MALIGNANT NEOPLASM OF PYLORIC ANTRUM
151.3	0.628205	49	78	3610852	32135745	MALIGNANT NEOPLASM OF FUNDUS OF STOMACH
151.4	0.627586	91	145	3610852	32135745	MALIGNANT NEOPLASM OF BODY OF STOMACH
151.5	0.482558	83	172	3610852	32135745	MALIGNANT NEOPLASM OF LESSER CURVATURE OF STOMACH	UNSPECIFIED
151.6	0.230769	27	117	3610852	32135745	MALIGNANT NEOPLASM OF GREATER CURVATURE OF STOMACH	UNSPECIFIED
151.8	0.786441	232	295	3610852	32135745	MALIGNANT NEOPLASM OF OTHER SPECIFIED SITES OF STOMACH
151.9	1.37039	2194	1601	3610852	32135745	MALIGNANT NEOPLASM OF STOMACH	UNSPECIFIED
152.0	0.934673	372	398	3610852	32135745	MALIGNANT NEOPLASM OF DUODENUM
152.1	0.25	38	152	3610852	32135745	MALIGNANT NEOPLASM OF JEJUNUM
152.2	0.158103	40	253	3610852	32135745	MALIGNANT NEOPLASM OF ILEUM
152.8	0.442857	31	70	3610852	32135745	MALIGNANT NEOPLASM OF OTHER SPECIFIED SITES OF SMALL INTESTINE
152.9	0.524064	98	187	3610852	32135745	MALIGNANT NEOPLASM OF SMALL INTESTINE	UNSPECIFIED
153.0	0.120782	136	1126	3610852	32135745	MALIGNANT NEOPLASM OF HEPATIC FLEXURE
153.1	0.102384	219	2139	3610852	32135745	MALIGNANT NEOPLASM OF TRANSVERSE COLON
153.2	0.098581	132	1339	3610852	32135745	MALIGNANT NEOPLASM OF DESCENDING COLON
153.3	0.0969854	711	7331	3610852	32135745	MALIGNANT NEOPLASM OF SIGMOID COLON
153.4	0.140221	623	4443	3610852	32135745	MALIGNANT NEOPLASM OF CECUM
153.5	0.237864	98	412	3610852	32135745	MALIGNANT NEOPLASM OF APPENDIX VERMIFORMIS
153.6	0.104948	490	4669	3610852	32135745	MALIGNANT NEOPLASM OF ASCENDING COLON
153.7	0.106061	77	726	3610852	32135745	MALIGNANT NEOPLASM OF SPLENIC FLEXURE
153.8	0.25136	231	919	3610852	32135745	MALIGNANT NEOPLASM OF OTHER SPECIFIED SITES OF LARGE INTESTINE
153.9	0.510797	4873	9540	3610852	32135745	MALIGNANT NEOPLASM OF COLON	UNSPECIFIED
154.0	0.224155	1379	6152	3610852	32135745	MALIGNANT NEOPLASM OF RECTOSIGMOID JUNCTION
154.1	0.241755	2932	12128	3610852	32135745	MALIGNANT NEOPLASM OF RECTUM
154.2	0.203593	102	501	3610852	32135745	MALIGNANT NEOPLASM OF ANAL CANAL
154.3	0.256917	260	1012	3610852	32135745	MALIGNANT NEOPLASM OF ANUS	UNSPECIFIED
154.8	0.188272	122	648	3610852	32135745	MALIGNANT NEOPLASM OF OTHER SITES OF RECTUM	RECTOSIGMOID JUNCTION	AND ANUS JUNCTION
155.0	0.680982	10037	14739	3610852	32135745	MALIGNANT NEOPLASM OF LIVER	PRIMARY
155.1	1.92743	1089	565	3610852	32135745	MALIGNANT NEOPLASM OF INTRAHEPATIC BILE DUCTS
155.2	0.774213	2534	3273	3610852	32135745	MALIGNANT NEOPLASM OF LIVER	NOT SPECIFIED AS PRIMARY OR SECONDARY
156.0	1.11806	322	288	3610852	32135745	MALIGNANT NEOPLASM OF GALLBLADDER
156.1	1.16263	336	289	3610852	32135745	MALIGNANT NEOPLASM OF EXTRAHEPATIC BILE DUCTS
156.2	0.610687	160	262	3610852	32135745	MALIGNANT NEOPLASM OF AMPULLA OF VATER
156.8	0.769231	30	39	3610852	32135745	MALIGNANT NEOPLASM OF OTHER SPECIFIED SITES OF GALLBLADDER AND EXTRAHEPATIC BILE DUCTS
156.9	2.4321	197	81	3610852	32135745	MALIGNANT NEOPLASM OF BILIARY TRACT	PART UNSPECIFIED
157.0	1.15793	1811	1564	3610852	32135745	MALIGNANT NEOPLASM OF HEAD OF PANCREAS
157.1	1.66667	320	192	3610852	32135745	MALIGNANT NEOPLASM OF BODY OF PANCREAS
157.2	1.73754	523	301	3610852	32135745	MALIGNANT NEOPLASM OF TAIL OF PANCREAS
157.3	0.67284	109	162	3610852	32135745	MALIGNANT NEOPLASM OF PANCREATIC DUCT
157.4	0.494737	47	95	3610852	32135745	MALIGNANT NEOPLASM OF ISLETS OF LANGERHANS
157.8	2.18617	411	188	3610852	32135745	MALIGNANT NEOPLASM OF OTHER SPECIFIED SITES OF PANCREAS
157.9	2.66546	5139	1928	3610852	32135745	MALIGNANT NEOPLASM OF PANCREAS	PART UNSPECIFIED
158.0	0.4875	156	320	3610852	32135745	MALIGNANT NEOPLASM OF RETROPERITONEUM
158.8	0.433824	59	136	3610852	32135745	MALIGNANT NEOPLASM OF SPECIFIED PARTS OF PERITONEUM
158.9	1.23288	90	73	3610852	32135745	MALIGNANT NEOPLASM OF PERITONEUM	UNSPECIFIED
159.0	0.785714	77	98	3610852	32135745	MALIGNANT NEOPLASM OF INTESTINAL TRACT	PART UNSPECIFIED
159.1	0.380952	8	21	3610852	32135745	MALIGNANT NEOPLASM OF SPLEEN	NOT ELSEWHERE CLASSIFIED
159.8	0.794872	31	39	3610852	32135745	MALIGNANT NEOPLASM OF OTHER SITES OF DIGESTIVE SYSTEM AND INTRA-ABDOMINAL ORGANS
159.9	1.41667	136	96	3610852	32135745	MALIGNANT NEOPLASM OF ILL-DEFINED SITES WITHIN THE DIGESTIVE ORGANS ORGANS AND PERITONEUM
160	0.325581	14	43	3610852	32135745	NULL
160.0	0.246753	76	308	3610852	32135745	MALIGNANT NEOPLASM OF NASAL CAVITIES
160.2	0.406475	113	278	3610852	32135745	MALIGNANT NEOPLASM OF MAXILLARY SINUS
160.3	0.733333	22	30	3610852	32135745	MALIGNANT NEOPLASM OF ETHMOIDAL SINUS
160.8	0.458333	22	48	3610852	32135745	MALIGNANT NEOPLASM OF OTHER ACCESSORY SINUSES
160.9	0.612903	38	62	3610852	32135745	MALIGNANT NEOPLASM OF ACCESSORY SINUS	UNSPECIFIED
161.0	0.176013	543	3085	3610852	32135745	MALIGNANT NEOPLASM OF GLOTTIS
161.1	0.249339	1037	4159	3610852	32135745	MALIGNANT NEOPLASM OF SUPRAGLOTTIS
161.2	0.177258	53	299	3610852	32135745	MALIGNANT NEOPLASM OF SUBGLOTTIS
161.3	0.290749	66	227	3610852	32135745	MALIGNANT NEOPLASM OF LARYNGEAL CARTILAGES
161.8	0.211587	168	794	3610852	32135745	MALIGNANT NEOPLASM OF OTHER SPECIFIED SITES OF LARYNX
161.9	0.411488	1576	3830	3610852	32135745	MALIGNANT NEOPLASM OF LARYNX	UNSPECIFIED
162.0	0.569106	70	123	3610852	32135745	MALIGNANT NEOPLASM OF TRACHEA
162.2	1.34	2345	1750	3610852	32135745	MALIGNANT NEOPLASM OF MAIN BRONCHUS
162.3	0.50599	10644	21036	3610852	32135745	MALIGNANT NEOPLASM OF UPPER LOBE	BRONCHUS OR LUNG
162.4	0.498851	868	1740	3610852	32135745	MALIGNANT NEOPLASM OF MIDDLE LOBE	BRONCHUS OR LUNG
162.5	0.506656	4529	8939	3610852	32135745	MALIGNANT NEOPLASM OF LOWER LOBE	BRONCHUS OR LUNG
162.8	1.53838	2886	1876	3610852	32135745	MALIGNANT NEOPLASM OF OTHER PARTS OF BRONCHUS OR LUNG
162.9	1.69031	37917	22432	3610852	32135745	MALIGNANT NEOPLASM OF BRONCHUS AND LUNG	UNSPECIFIED
163.0	0.6	39	65	3610852	32135745	MALIGNANT NEOPLASM OF PARIETAL PLEURA
163.1	1.25	15	12	3610852	32135745	MALIGNANT NEOPLASM OF VISCERAL PLEURA
163.8	0.87931	51	58	3610852	32135745	MALIGNANT NEOPLASM OF OTHER SPECIFIED SITES OF PLEURA
163.9	1.81041	487	269	3610852	32135745	MALIGNANT NEOPLASM OF PLEURA	UNSPECIFIED
164.0	0.387755	76	196	3610852	32135745	MALIGNANT NEOPLASM OF THYMUS
164.1	0.652174	15	23	3610852	32135745	MALIGNANT NEOPLASM OF HEART
164.2	0.587302	37	63	3610852	32135745	MALIGNANT NEOPLASM OF ANTERIOR MEDIASTINUM
164.8	0.32	16	50	3610852	32135745	MALIGNANT NEOPLASM OF OTHER PARTS OF MEDIASTINUM
164.9	1.06294	152	143	3610852	32135745	MALIGNANT NEOPLASM OF MEDIASTINUM	PART UNSPECIFIED
165.9	2.18182	24	11	3610852	32135745	MALIGNANT NEOPLASM OF ILL-DEFINED SITES WITHIN THE RESPIRATORY SYSTEM
170.0	0.279412	57	204	3610852	32135745	MALIGNANT NEOPLASM OF BONES OF SKULL AND FACE	EXCEPT MANDIBLE
170.1	0.291444	109	374	3610852	32135745	MALIGNANT NEOPLASM OF MANDIBLE
170.2	0.683453	95	139	3610852	32135745	MALIGNANT NEOPLASM OF VERTEBRAL COLUMN	EXCLUDING SACRUM AND COCCYX
170.3	0.342466	25	73	3610852	32135745	MALIGNANT NEOPLASM OF RIBS	STERNUM	AND CLAVICLE
170.4	0.1875	12	64	3610852	32135745	MALIGNANT NEOPLASM OF SCAPULA AND LONG BONES OF UPPER LIMB
170.6	0.382353	52	136	3610852	32135745	MALIGNANT NEOPLASM OF PELVIC BONES	SACRUM	AND COCCYX
170.7	0.207865	37	178	3610852	32135745	MALIGNANT NEOPLASM OF LONG BONES OF LOWER LIMB
170.8	0.0833333	2	24	3610852	32135745	MALIGNANT NEOPLASM OF SHORT BONES OF LOWER LIMB
170.9	0.64486	138	214	3610852	32135745	MALIGNANT NEOPLASM OF BONE AND ARTICULAR CARTILAGE	SITE UNSPECIFIED
171.0	0.29661	105	354	3610852	32135745	MALIGNANT NEOPLASM OF CONNECTIVE AND OTHER SOFT TISSUE OF HEAD	FACE	AND NECK
171.2	0.178694	52	291	3610852	32135745	MALIGNANT NEOPLASM OF CONNECTIVE AND OTHER SOFT TISSUE OF UPPER LIMB	INCLUDING SHOULDER UPPER LIMB
171.3	0.267349	235	879	3610852	32135745	MALIGNANT NEOPLASM OF CONNECTIVE AND OTHER SOFT TISSUE OF LOWER LIMB	INCLUDING HIP LOWER LIMB
171.4	0.49162	88	179	3610852	32135745	MALIGNANT NEOPLASM OF CONNECTIVE AND OTHER SOFT TISSUE OF THORAX THORAX
171.5	0.479263	208	434	3610852	32135745	MALIGNANT NEOPLASM OF CONNECTIVE AND OTHER SOFT TISSUE OF ABDOMEN ABDOMEN
171.6	0.28972	93	321	3610852	32135745	MALIGNANT NEOPLASM OF CONNECTIVE AND OTHER SOFT TISSUE OF PELVIS PELVIS
171.7	0.158273	22	139	3610852	32135745	MALIGNANT NEOPLASM OF CONNECTIVE AND OTHER SOFT TISSUE OF TRUNK	UNSPECIFIED TRUNK
171.8	0.511628	44	86	3610852	32135745	MALIGNANT NEOPLASM OF OTHER SPECIFIED SITES OF CONNECTIVE AND OTHER SOFT TISSUE
171.9	0.703704	247	351	3610852	32135745	MALIGNANT NEOPLASM OF CONNECTIVE AND OTHER SOFT TISSUE	SITE UNSPECIFIED
172.0	0.15	6	40	3610852	32135745	MALIGNANT MELANOMA OF SKIN OF LIP
172.2	0.194175	40	206	3610852	32135745	MALIGNANT MELANOMA OF SKIN OF EAR AND EXTERNAL AUDITORY CANAL CANAL
172.3	0.110032	68	618	3610852	32135745	MALIGNANT MELANOMA OF SKIN OF OTHER AND UNSPECIFIED PARTS OF FACE OF FACE
172.4	0.25256	148	586	3610852	32135745	MALIGNANT MELANOMA OF SKIN OF SCALP AND NECK
172.5	0.249228	323	1296	3610852	32135745	MALIGNANT MELANOMA OF SKIN OF TRUNK	EXCEPT SCROTUM
172.6	0.128032	95	742	3610852	32135745	MALIGNANT MELANOMA OF SKIN OF UPPER LIMB	INCLUDING SHOULDER
172.7	0.169329	106	626	3610852	32135745	MALIGNANT MELANOMA OF SKIN OF LOWER LIMB	INCLUDING HIP
172.8	0.662857	116	175	3610852	32135745	MALIGNANT MELANOMA OF OTHER SPECIFIED SITES OF SKIN
172.9	0.946115	755	798	3610852	32135745	MELANOMA OF SKIN	SITE UNSPECIFIED
173	0.34375	22	64	3610852	32135745	NULL
173.0	0.0744681	14	188	3610852	32135745	OTHER MALIGNANT NEOPLASM OF SKIN OF LIP
173.01	0.0888889	4	45	3610852	32135745	NULL
173.02	0.0784314	8	102	3610852	32135745	NULL
173.1	0.0424403	16	377	3610852	32135745	OTHER MALIGNANT NEOPLASM OF SKIN OF EYELID	INCLUDING CANTHUS
173.10	0.2	4	20	3610852	32135745	NULL
173.11	0.0661765	9	136	3610852	32135745	NULL
173.12	0.324324	12	37	3610852	32135745	NULL
173.2	0.0992439	105	1058	3610852	32135745	OTHER MALIGNANT NEOPLASM OF SKIN OF EAR AND EXTERNAL AUDITORY CANAL
173.20	0.267516	42	157	3610852	32135745	NULL
173.21	0.143519	31	216	3610852	32135745	NULL
173.22	0.264925	71	268	3610852	32135745	NULL
173.3	0.0703792	206	2927	3610852	32135745	OTHER MALIGNANT NEOPLASM OF SKIN OF OTHER AND UNSPECIFIED PARTS OF FACE
173.30	0.230769	60	260	3610852	32135745	NULL
173.31	0.115084	103	895	3610852	32135745	NULL
173.32	0.31694	174	549	3610852	32135745	NULL
173.39	0.173913	4	23	3610852	32135745	NULL
173.4	0.16298	140	859	3610852	32135745	OTHER MALIGNANT NEOPLASM OF SCALP AND SKIN OF NECK
173.40	0.394366	28	71	3610852	32135745	NULL
173.41	0.145455	32	220	3610852	32135745	NULL
173.42	0.432566	263	608	3610852	32135745	NULL
173.5	0.105927	84	793	3610852	32135745	OTHER MALIGNANT NEOPLASM OF SKIN OF TRUNK	EXCEPT SCROTUM
173.50	0.264151	28	106	3610852	32135745	NULL
173.51	0.158333	38	240	3610852	32135745	NULL
173.52	0.423256	91	215	3610852	32135745	NULL
173.59	0.121212	4	33	3610852	32135745	NULL
173.6	0.0668605	46	688	3610852	32135745	OTHER MALIGNANT NEOPLASM OF SKIN OF UPPER LIMB	INCLUDING SHOULDER SHOULDER
173.60	0.270833	26	96	3610852	32135745	NULL
173.61	0.0972222	14	144	3610852	32135745	NULL
173.62	0.213483	38	178	3610852	32135745	NULL
173.7	0.0721393	29	402	3610852	32135745	OTHER MALIGNANT NEOPLASM OF SKIN OF LOWER LIMB	INCLUDING HIP
173.70	0.181818	8	44	3610852	32135745	NULL
173.71	0.215686	11	51	3610852	32135745	NULL
173.72	0.0886076	14	158	3610852	32135745	NULL
173.8	0.0990991	11	111	3610852	32135745	OTHER MALIGNANT NEOPLASM OF OTHER SPECIFIED SITES OF SKIN
173.81	0.315789	6	19	3610852	32135745	NULL
173.82	0.478261	22	46	3610852	32135745	NULL
173.9	0.176572	205	1161	3610852	32135745	OTHER MALIGNANT NEOPLASM OF SKIN	SITE UNSPECIFIED
173.90	0.237389	80	337	3610852	32135745	NULL
173.91	0.23	46	200	3610852	32135745	NULL
173.92	0.493827	40	81	3610852	32135745	NULL
174.0	0.00990099	0	100	3610852	32135745	MALIGNANT NEOPLASM OF NIPPLE AND AREOLA OF FEMALE BREAST
174.1	0.0147059	0	67	3610852	32135745	MALIGNANT NEOPLASM OF CENTRAL PORTION OF FEMALE BREAST
174.2	0.0163934	2	122	3610852	32135745	MALIGNANT NEOPLASM OF UPPER-INNER QUADRANT OF FEMALE BREAST
174.3	0.0227273	1	44	3610852	32135745	MALIGNANT NEOPLASM OF LOWER-INNER QUADRANT OF FEMALE BREAST
174.4	0.0136986	5	365	3610852	32135745	MALIGNANT NEOPLASM OF UPPER-OUTER QUADRANT OF FEMALE BREAST
174.5	0.0116279	0	85	3610852	32135745	MALIGNANT NEOPLASM OF LOWER-OUTER QUADRANT OF FEMALE BREAST
174.6	0.012987	0	76	3610852	32135745	MALIGNANT NEOPLASM OF AXILLARY TAIL OF FEMALE BREAST
174.8	0.0277136	24	866	3610852	32135745	MALIGNANT NEOPLASM OF OTHER SPECIFIED SITES OF FEMALE BREAST
174.9	0.15237	540	3544	3610852	32135745	MALIGNANT NEOPLASM OF BREAST (FEMALE)	UNSPECIFIED
175.0	0.160173	37	231	3610852	32135745	MALIGNANT NEOPLASM OF NIPPLE AND AREOLA OF MALE BREAST
175.9	0.204856	135	659	3610852	32135745	MALIGNANT NEOPLASM OF OTHER AND UNSPECIFIED SITES OF MALE BREAST BREAST
176.0	0.159091	21	132	3610852	32135745	KAPOSI'S SARCOMA	SKIN
176.1	0.235294	8	34	3610852	32135745	KAPOSI'S SARCOMA	SOFT TISSUE
176.3	1.5	15	10	3610852	32135745	KAPOSI'S SARCOMA	GASTROINTESTINAL SITES
176.4	0.684211	13	19	3610852	32135745	KAPOSI'S SARCOMA	LUNG
176.8	0.370968	23	62	3610852	32135745	KAPOSI'S SARCOMA	OTHER SPECIFIED SITES
176.9	0.309645	61	197	3610852	32135745	KAPOSI'S SARCOMA	UNSPECIFIED
179.	0.589744	23	39	3610852	32135745	MALIGNANT NEOPLASM OF UTERUS	PART UNSPECIFIED
180.8	0.0384615	1	26	3610852	32135745	MALIGNANT NEOPLASM OF OTHER SPECIFIED SITES OF CERVIX
180.9	0.314516	39	124	3610852	32135745	MALIGNANT NEOPLASM OF CERVIX UTERI	UNSPECIFIED
182.0	0.247826	57	230	3610852	32135745	MALIGNANT NEOPLASM OF CORPUS UTERI	EXCEPT ISTHMUS
183	0.131579	5	38	3610852	32135745	NULL
183.0	0.46595	130	279	3610852	32135745	MALIGNANT NEOPLASM OF OVARY
184	0.578947	11	19	3610852	32135745	NULL
184.4	0.0491803	3	61	3610852	32135745	MALIGNANT NEOPLASM OF VULVA	UNSPECIFIED
185.	0.188972	19788	104714	3610852	32135745	MALIGNANT NEOPLASM OF PROSTATE
186.9	0.0556761	77	1383	3610852	32135745	MALIGNANT NEOPLASM OF OTHER AND UNSPECIFIED TESTIS
187	0.22807	13	57	3610852	32135745	NULL
187.2	0.177778	32	180	3610852	32135745	MALIGNANT NEOPLASM OF GLANS PENIS
187.3	0.180328	11	61	3610852	32135745	MALIGNANT NEOPLASM OF BODY OF PENIS
187.4	0.254025	142	559	3610852	32135745	MALIGNANT NEOPLASM OF PENIS	PART UNSPECIFIED
187.7	0.261364	23	88	3610852	32135745	MALIGNANT NEOPLASM OF SCROTUM
187.8	0.136364	6	44	3610852	32135745	MALIGNANT NEOPLASM OF OTHER SPECIFIED SITES OF MALE GENITAL ORGANS ORGANS
188.0	0.166963	188	1126	3610852	32135745	MALIGNANT NEOPLASM OF TRIGONE OF URINARY BLADDER
188.1	0.0955473	103	1078	3610852	32135745	MALIGNANT NEOPLASM OF DOME OF URINARY BLADDER
188.2	0.121364	388	3197	3610852	32135745	MALIGNANT NEOPLASM OF LATERAL WALL OF URINARY BLADDER
188.3	0.1	68	680	3610852	32135745	MALIGNANT NEOPLASM OF ANTERIOR WALL OF URINARY BLADDER
188.4	0.0926518	145	1565	3610852	32135745	MALIGNANT NEOPLASM OF POSTERIOR WALL OF URINARY BLADDER
188.5	0.147925	221	1494	3610852	32135745	MALIGNANT NEOPLASM OF BLADDER NECK
188.6	0.133615	95	711	3610852	32135745	MALIGNANT NEOPLASM OF URETERIC ORIFICE
188.7	0.25641	10	39	3610852	32135745	MALIGNANT NEOPLASM OF URACHUS
188.8	0.184707	1029	5571	3610852	32135745	MALIGNANT NEOPLASM OF OTHER SPECIFIED SITES OF BLADDER
188.9	0.359406	6341	17643	3610852	32135745	MALIGNANT NEOPLASM OF BLADDER	PART UNSPECIFIED
189.0	0.219225	3738	17051	3610852	32135745	MALIGNANT NEOPLASM OF KIDNEY	EXCEPT PELVIS
189.1	0.132998	185	1391	3610852	32135745	MALIGNANT NEOPLASM OF RENAL PELVIS
189.2	0.185907	248	1334	3610852	32135745	MALIGNANT NEOPLASM OF URETER
189.3	0.26556	128	482	3610852	32135745	MALIGNANT NEOPLASM OF URETHRA
189.8	0.283333	34	120	3610852	32135745	MALIGNANT NEOPLASM OF OTHER SPECIFIED SITES OF URINARY ORGANS
189.9	0.632184	55	87	3610852	32135745	MALIGNANT NEOPLASM OF URINARY ORGAN	SITE UNSPECIFIED
190	0.195652	9	46	3610852	32135745	NULL
190.0	0.263158	5	19	3610852	32135745	MALIGNANT NEOPLASM OF EYEBALL	EXCEPT CONJUNCTIVA	CORNEA	RETINA	AND CHOROID
190.1	0.252336	27	107	3610852	32135745	MALIGNANT NEOPLASM OF ORBIT
190.3	0.3	6	20	3610852	32135745	MALIGNANT NEOPLASM OF CONJUNCTIVA
190.6	0.127907	11	86	3610852	32135745	MALIGNANT NEOPLASM OF CHOROID
190.9	0.459459	17	37	3610852	32135745	MALIGNANT NEOPLASM OF EYE	PART UNSPECIFIED
191.0	1.22047	155	127	3610852	32135745	MALIGNANT NEOPLASM OF CEREBRUM	EXCEPT LOBES AND VENTRICLES
191.1	0.782271	503	643	3610852	32135745	MALIGNANT NEOPLASM OF FRONTAL LOBE
191.2	1.04706	445	425	3610852	32135745	MALIGNANT NEOPLASM OF TEMPORAL LOBE
191.3	1.1037	298	270	3610852	32135745	MALIGNANT NEOPLASM OF PARIETAL LOBE
191.4	0.869565	100	115	3610852	32135745	MALIGNANT NEOPLASM OF OCCIPITAL LOBE
191.5	0.4	14	35	3610852	32135745	MALIGNANT NEOPLASM OF VENTRICLES
191.6	0.74026	57	77	3610852	32135745	MALIGNANT NEOPLASM OF CEREBELLUM NOS
191.7	0.580645	36	62	3610852	32135745	MALIGNANT NEOPLASM OF BRAIN STEM
191.8	1.46565	192	131	3610852	32135745	MALIGNANT NEOPLASM OF OTHER PARTS OF BRAIN
191.9	1.70184	1661	976	3610852	32135745	MALIGNANT NEOPLASM OF BRAIN	UNSPECIFIED
192.0	0.714286	10	14	3610852	32135745	MALIGNANT NEOPLASM OF CRANIAL NERVES
192.1	0.458515	105	229	3610852	32135745	MALIGNANT NEOPLASM OF CEREBRAL MENINGES
192.2	0.307087	39	127	3610852	32135745	MALIGNANT NEOPLASM OF SPINAL CORD
192.3	0.047619	1	21	3610852	32135745	MALIGNANT NEOPLASM OF SPINAL MENINGES
192.9	1.19048	25	21	3610852	32135745	MALIGNANT NEOPLASM OF NERVOUS SYSTEM	PART UNSPECIFIED
193.	0.0510232	374	7330	3610852	32135745	MALIGNANT NEOPLASM OF THYROID GLAND
194	0.163636	9	55	3610852	32135745	NULL
194.0	0.409884	141	344	3610852	32135745	MALIGNANT NEOPLASM OF ADRENAL GLAND
194.1	0.0247934	3	121	3610852	32135745	MALIGNANT NEOPLASM OF PARATHYROID GLAND
194.3	0.0657895	10	152	3610852	32135745	MALIGNANT NEOPLASM OF PITUITARY GLAND AND CRANIOPHARYNGEAL DUCT
194.9	1.15385	45	39	3610852	32135745	MALIGNANT NEOPLASM OF ENDOCRINE GLAND	SITE UNSPECIFIED
195.0	0.484252	1968	4064	3610852	32135745	MALIGNANT NEOPLASM OF HEAD	FACE	AND NECK
195.1	0.536082	104	194	3610852	32135745	MALIGNANT NEOPLASM OF THORAX
195.2	1.05505	115	109	3610852	32135745	MALIGNANT NEOPLASM OF ABDOMEN
195.3	0.460432	64	139	3610852	32135745	MALIGNANT NEOPLASM OF PELVIS
195.4	0.0909091	14	154	3610852	32135745	MALIGNANT NEOPLASM OF UPPER LIMB
195.5	0.222222	34	153	3610852	32135745	MALIGNANT NEOPLASM OF LOWER LIMB
195.8	0.449275	31	69	3610852	32135745	MALIGNANT NEOPLASM OF OTHER SPECIFIED SITES
196.0	0.413766	2080	5027	3610852	32135745	SECONDARY AND UNSPECIFIED MALIGNANT NEOPLASM OF LYMPH NODES OF HEAD	FACE	AND NECK
196.1	1.09588	3166	2889	3610852	32135745	SECONDARY AND UNSPECIFIED MALIGNANT NEOPLASM OF INTRATHORACIC LYMPH NODES
196.2	0.670198	2341	3493	3610852	32135745	SECONDARY AND UNSPECIFIED MALIGNANT NEOPLASM OF INTRA-ABDOMINAL LYMPH NODES
196.3	0.461347	555	1203	3610852	32135745	SECONDARY AND UNSPECIFIED MALIGNANT NEOPLASM OF LYMPH NODES OF AXILLA AND UPPER LIMB
196.5	0.596626	389	652	3610852	32135745	SECONDARY AND UNSPECIFIED MALIGNANT NEOPLASM OF LYMPH NODES OF INGUINAL REGION OF INGUINAL REGION AND LOWER LIMB
196.6	0.41945	427	1018	3610852	32135745	SECONDARY AND UNSPECIFIED MALIGNANT NEOPLASM OF INTRAPELVIC LYMPH NODES
196.8	2.16766	362	167	3610852	32135745	SECONDARY AND UNSPECIFIED MALIGNANT NEOPLASM OF LYMPH NODES OF MULTIPLE SITES
196.9	1.37959	865	627	3610852	32135745	SECONDARY AND UNSPECIFIED MALIGNANT NEOPLASM OF LYMPH NODES	SITE UNSPECIFIED
197.0	1.88569	13494	7156	3610852	32135745	SECONDARY MALIGNANT NEOPLASM OF LUNG
197.1	2.10994	998	473	3610852	32135745	SECONDARY MALIGNANT NEOPLASM OF MEDIASTINUM
197.2	1.94172	1466	755	3610852	32135745	SECONDARY MALIGNANT NEOPLASM OF PLEURA
197.3	0.912921	325	356	3610852	32135745	SECONDARY MALIGNANT NEOPLASM OF OTHER RESPIRATORY ORGANS
197.4	1.58182	522	330	3610852	32135745	SECONDARY MALIGNANT NEOPLASM OF SMALL INTESTINE INCLUDING DUODENUM
197.5	1.31865	898	681	3610852	32135745	SECONDARY MALIGNANT NEOPLASM OF LARGE INTESTINE AND RECTUM
197.6	2.39883	3284	1369	3610852	32135745	SECONDARY MALIGNANT NEOPLASM OF RETROPERITONEUM AND PERITONEUM
197.7	2.42191	21710	8964	3610852	32135745	MALIGNANT NEOPLASM OF LIVER	SPECIFIED AS SECONDARY
197.8	2.85287	2482	870	3610852	32135745	SECONDARY MALIGNANT NEOPLASM OF OTHER DIGESTIVE ORGANS ORGANS AND SPLEEN
198.0	2.20263	837	380	3610852	32135745	SECONDARY MALIGNANT NEOPLASM OF KIDNEY
198.1	0.912685	1108	1214	3610852	32135745	SECONDARY MALIGNANT NEOPLASM OF OTHER URINARY ORGANS
198.2	1.40042	661	472	3610852	32135745	SECONDARY MALIGNANT NEOPLASM OF SKIN
198.3	3.57504	15698	4391	3610852	32135745	SECONDARY MALIGNANT NEOPLASM OF BRAIN AND SPINAL CORD
198.4	2.0528	661	322	3610852	32135745	SECONDARY MALIGNANT NEOPLASM OF OTHER PARTS OF NERVOUS SYSTEM
198.5	2.19683	28293	12879	3610852	32135745	SECONDARY MALIGNANT NEOPLASM OF BONE AND BONE MARROW
198.6	0.53125	17	32	3610852	32135745	SECONDARY MALIGNANT NEOPLASM OF OVARY
198.7	3.2912	3854	1171	3610852	32135745	SECONDARY MALIGNANT NEOPLASM OF ADRENAL GLAND
198.81	0.966102	57	59	3610852	32135745	SECONDARY MALIGNANT NEOPLASM OF BREAST
198.82	0.749665	560	747	3610852	32135745	SECONDARY MALIGNANT NEOPLASM OF GENITAL ORGANS
198.89	1.04219	5731	5499	3610852	32135745	SECONDARY MALIGNANT NEOPLASM OF OTHER SPECIFIED SITES
199.0	3.42466	750	219	3610852	32135745	DISSEMINATED MALIGNANT NEOPLASM
199.1	1.83794	6453	3511	3610852	32135745	OTHER MALIGNANT NEOPLASM OF UNSPECIFIED SITE
200	0.365385	95	260	3610852	32135745	NULL
200.00	0.0755396	21	278	3610852	32135745	RETICULOSARCOMA	UNSPECIFIED SITE	EXTRANODAL AND SOLID ORGAN SITES
200.01	0.0465116	6	129	3610852	32135745	RETICULOSARCOMA INVOLVING LYMPH NODES OF HEAD	FACE	AND NECK
200.02	0.0392157	2	51	3610852	32135745	RETICULOSARCOMA INVOLVING INTRATHORACIC LYMPH NODES
200.03	0.0892857	10	112	3610852	32135745	RETICULOSARCOMA INVOLVING INTRA-ABDOMINAL LYMPH NODES
200.05	0.0833333	3	36	3610852	32135745	RETICULOSARCOMA INVOLVING LYMPH NODES OF INGUINAL REGION AND LOWER LIMB
200.08	0.0693069	7	101	3610852	32135745	RETICULOSARCOMA INVOLVING LYMPH NODES OF MULTIPLE SITES
200.10	0.364621	101	277	3610852	32135745	LYMPHOSARCOMA	UNSPECIFIED SITE	EXTRANODAL AND SOLID ORGAN SITES
200.11	0.0724638	5	69	3610852	32135745	LYMPHOSARCOMA INVOLVING LYMPH NODES OF HEAD	FACE	AND NECK
200.13	0.28	7	25	3610852	32135745	LYMPHOSARCOMA INVOLVING INTRA-ABDOMINAL LYMPH NODES
200.18	0.490566	26	53	3610852	32135745	LYMPHOSARCOMA INVOLVING LYMPH NODES OF MULTIPLE SITES
200.20	0.336364	111	330	3610852	32135745	BURKITT'S TUMOR OR LYMPHOMA	UNSPECIFIED SITE	EXTRANODAL AND SOLID ORGAN SITES.
200.21	0.125	11	88	3610852	32135745	BURKITT'S TUMOR OR LYMPHOMA INVOLVING LYMPH NODES OF HEAD	FACE	AND NECK
851.00	0.166667	15	90	3610852	32135745	CORTEX (CEREBRAL) CONTUSION WITHOUT MENTION OF OPEN INTRACRANIAL WOUND	STATE OF CONSCIOUSNESS UNSPECIFIED
851.01	0.192308	10	52	3610852	32135745	CORTEX (CEREBRAL) CONTUSION WITHOUT MENTION OF OPEN INTRACRANIAL WOUND	WITH NO LOSS OF CONSCIOUSNESS
851.02	0.0819672	5	61	3610852	32135745	CORTEX (CEREBRAL) CONTUSION WITHOUT MENTION OF OPEN INTRA- CRANIAL WOUND	WITH BRIEF (LESS THAN ONE HOUR) LOSS OF
851.41	0.0322581	1	31	3610852	32135745	CEREBELLAR OR BRAIN STEM CONTUSION WITHOUT MENTION OF OPEN INTRACRANIAL WOUND	WITH NO LOSS OF CONSCIOUSNESS
851.80	0.103846	27	260	3610852	32135745	OTHER AND UNSPECIFIED CEREBRAL LACERATION AND CONTUSION	WITHOUT MENTION OF OPEN INTRACRANIAL WOUND	WITH STATE OF
851.81	0.166667	18	108	3610852	32135745	OTHER AND UNSPECIFIED CEREBRAL LACERATION AND CONTUSION	WITHOUT MENTION OF OPEN INTRACRANIAL WOUND	WITH NO LOSS OF
851.82	0.0655738	4	61	3610852	32135745	OTHER AND UNSPECIFIED CEREBRAL LACERATION AND CONTUSION	WITHOUT MENTION OF OPEN INTRACRANIAL WOUND	WITH BRIEF (LESS
851.86	0.0615385	4	65	3610852	32135745	OTHER AND UNSPECIFIED CEREBRAL LACERATION AND CONTUSION	WITHOUT MENTION OF OPEN INTRACRANIAL WOUND	WITH LOSS OF
852	0.246032	31	126	3610852	32135745	NULL
852.00	0.237937	143	601	3610852	32135745	SUBARACHNOID HEMORRHAGE FOLLOWING INJURY	WITHOUT MENTION OF OPEN INTRACRANIAL WOUND	WITH STATE OF CONSCIOUSNESS
852.01	0.179775	48	267	3610852	32135745	SUBARACHNOID HEMORRHAGE FOLLOWING INJURY	WITHOUT MENTION OF OPEN INTRACRANIAL WOUND	WITH NO LOSS OF CONSCIOUSNESS
852.02	0.0451128	6	133	3610852	32135745	SUBARACHNOID HEMORRHAGE FOLLOWING INJURY	WITHOUT MENTION OF OPEN INTRACRANIAL WOUND	WITH BRIEF (LESS THAN ONE HOUR)
852.06	0.132231	16	121	3610852	32135745	SUBARACHNOID HEMORRHAGE FOLLOWING INJURY	WITHOUT MENTION OF OPEN INTRACRANIAL WOUND	WITH LOSS OF CONSCIOUSNESS OF
852.10	0.15625	5	32	3610852	32135745	SUBARACHNOID HEMORRHAGE FOLLOWING INJURY	WITH OPEN INTRA- CRANIAL WOUND	WITH STATE OF CONSCIOUSNESS UNSPECIFIED
852.20	0.219363	716	3264	3610852	32135745	SUBDURAL HEMORRHAGE FOLLOWING INJURY	WITHOUT MENTION OF OPEN INTRACRANIAL WOUND	WITH STATE OF CONSCIOUSNESS
852.21	0.146685	208	1418	3610852	32135745	SUBDURAL HEMORRHAGE FOLLOWING INJURY	WITHOUT MENTION OF OPEN INTRACRANIAL WOUND	WITH NO LOSS OF CONSCIOUSNESS
852.22	0.0989761	29	293	3610852	32135745	SUBDURAL HEMORRHAGE FOLLOWING INJURY	WITHOUT MENTION OF OPEN INTRACRANIAL WOUND	WITH BRIEF (LESS THAN ONE HOUR)
852.23	0.222222	6	27	3610852	32135745	SUBDURAL HEMORRHAGE FOLLOWING INJURY	WITHOUT MENTION OF OPEN INTRACRANIAL WOUND	WITH MODERATE (1-24 HOURS) LOSS
852.26	0.12069	35	290	3610852	32135745	SUBDURAL HEMORRHAGE FOLLOWING INJURY	WITHOUT MENTION OF OPEN INTRACRANIAL WOUND	WITH LOSS OF CONSCIOUSNESS OF
852.29	0.166667	7	42	3610852	32135745	SUBDURAL HEMORRHAGE FOLLOWING INJURY	WITHOUT MENTION OF OPEN INTRACRANIAL WOUND	WITH CONCUSSION	UNSPECIFIED
852.30	0.333333	10	30	3610852	32135745	SUBDURAL HEMORRHAGE FOLLOWING INJURY	WITH OPEN INTRACRANIAL WOUND	WITH STATE OF CONSCIOUSNESS UNSPECIFIED
852.40	0.153846	14	91	3610852	32135745	EXTRADURAL HEMORRHAGE FOLLOWING INJURY	WITHOUT MENTION OF OPEN INTRACRANIAL WOUND	WITH STATE OF CONSCIOUSNESS UNSPECIFIED
852.41	0.625	25	40	3610852	32135745	EXTRADURAL HEMORRHAGE FOLLOWING INJURY	WITHOUT MENTION OF OPEN INTRACRANIAL WOUND	WITH NO LOSS OF CONSCIOUSNESS
853	0.345455	19	55	3610852	32135745	NULL
853.00	0.259762	153	589	3610852	32135745	OTHER AND UNSPECIFIED INTRACRANIAL HEMORRHAGE FOLLOWING INJURY	WITHOUT MENTION OF OPEN INTRACRANIAL WOUND	WITH STATE OF
853.01	0.183453	51	278	3610852	32135745	OTHER AND UNSPECIFIED INTRACRANIAL HEMORRHAGE FOLLOWING INJURY	WITHOUT MENTION OF OPEN INTRACRANIAL WOUND	WITH NO LOSS OF
853.02	0.109756	9	82	3610852	32135745	OTHER AND UNSPECIFIED INTRACRANIAL HEMORRHAGE FOLLOWING INJURY	WITHOUT MENTION OF OPEN INTRACRANIAL WOUND	WITH BRIEF (LESS
853.06	0.157895	12	76	3610852	32135745	OTHER AND UNSPECIFIED INTRACRANIAL HEMORRHAGE FOLLOWING INJURY	WITHOUT MENTION OF OPEN INTRACRANIAL WOUND	WITH LOSS OF
854	0.189655	11	58	3610852	32135745	NULL
854.00	0.0686275	56	816	3610852	32135745	INTRACRANIAL INJURY OF OTHER AND UNSPECIFIED NATURE	WITHOUT MENTION OF OPEN INTRACRANIAL WOUND	WITH STATE OF CONSCIOUSNESS
854.01	0.027027	3	111	3610852	32135745	INTRACRANIAL INJURY OF OTHER AND UNSPECIFIED NATURE	WITHOUT MENTION OF OPEN INTRACRANIAL WOUND	WITH NO LOSS OF CONSCIOUS-
854.02	0.0106383	0	93	3610852	32135745	INTRACRANIAL INJURY OF OTHER AND UNSPECIFIED NATURE	WITHOUT MENTION OF OPEN INTRACRANIAL WOUND	WITH BRIEF (LESS THAN ONE
854.06	0.0714286	7	98	3610852	32135745	INTRACRANIAL INJURY OF OTHER AND UNSPECIFIED NATURE	WITHOUT MENTION OF OPEN INTRACRANIAL WOUND	WITH LOSS OF CONSCIOUSNESS
854.09	0.0384615	0	25	3610852	32135745	INTRACRANIAL INJURY OF OTHER AND UNSPECIFIED NATURE	WITHOUT MENTION OF OPEN INTRACRANIAL WOUND	WITH CONCUSSION
860	0.129032	4	31	3610852	32135745	NULL
860.0	0.0630741	103	1633	3610852	32135745	TRAUMATIC PNEUMOTHORAX WITHOUT MENTION OF OPEN WOUND INTO THORAX
860.1	0.107143	3	28	3610852	32135745	TRAUMATIC PNEUMOTHORAX WITH OPEN WOUND INTO THORAX
860.2	0.0963303	63	654	3610852	32135745	TRAUMATIC HEMOTHORAX WITHOUT MENTION OF OPEN WOUND INTO THORAX
860.4	0.0554415	27	487	3610852	32135745	TRAUMATIC PNEUMOHEMOTHORAX WITHOUT MENTION OF OPEN WOUND INTO THORAX
861	0.0322581	2	62	3610852	32135745	NULL
861.01	0.0307692	2	65	3610852	32135745	CONTUSION OF HEART WITHOUT MENTION OF OPEN WOUND INTO THORAX
861.20	0.190476	8	42	3610852	32135745	UNSPECIFIED INJURY OF LUNG WITHOUT OPEN WOUND INTO THORAX
861.21	0.081749	43	526	3610852	32135745	CONTUSION OF LUNG WITHOUT OPEN WOUND INTO THORAX
862	0.210526	8	38	3610852	32135745	NULL
862.0	0.0869565	4	46	3610852	32135745	INJURY TO DIAPHRAGM WITHOUT MENTION OF OPEN WOUND INTO CAVITY
862.22	0.1	9	90	3610852	32135745	INJURY TO ESOPHAGUS WITHOUT MENTION OF OPEN WOUND INTO CAVITY
862.29	0.103896	24	231	3610852	32135745	INJURY TO OTHER SPECIFIED INTRATHORACIC ORGANS WITHOUT MENTION OF OPEN WOUND INTO CAVITY
862.8	0.0322581	1	31	3610852	32135745	INJURY TO MULTIPLE AND UNSPECIFIED INTRATHORACIC ORGANS WITHOUT MENTION OF OPEN WOUND INTO CAVITY
863	0.0724638	10	138	3610852	32135745	NULL
863.0	0.0869565	4	46	3610852	32135745	INJURY TO STOMACH WITHOUT MENTION OF OPEN WOUND INTO CAVITY
863.20	0.0428571	3	70	3610852	32135745	INJURY TO SMALL INTESTINE	UNSPECIFIED SITE	WITHOUT OPEN WOUND INTO CAVITY
863.21	0.0740741	2	27	3610852	32135745	INJURY TO DUODENUM WITHOUT OPEN WOUND INTO CAVITY
863.29	0.0357143	0	27	3610852	32135745	OTHER INJURY TO SMALL INTESTINE WITHOUT OPEN WOUND INTO CAVITY
863.40	0.137931	4	29	3610852	32135745	INJURY TO COLON	UNSPECIFIED SITE	WITHOUT MENTION OF OPEN WOUND INTO CAVITY
863.44	0.0645161	2	31	3610852	32135745	INJURY TO SIGMOID COLON WITHOUT OPEN WOUND INTO CAVITY
863.45	0.072	9	125	3610852	32135745	INJURY TO RECTUM WITHOUT OPEN WOUND INTO CAVITY
863.55	0.0357143	0	27	3610852	32135745	INJURY TO RECTUM WITH OPEN WOUND INTO CAVITY
863.89	0.0769231	3	39	3610852	32135745	INJURY TO OTHER AND UNSPECIFIED GASTROINTESTINAL SITES WITHOUT OPEN WOUND INTO CAVITY
864	0.0597015	4	67	3610852	32135745	NULL
864.00	0.137931	12	87	3610852	32135745	UNSPECIFIED INJURY TO LIVER WITHOUT MENTION OF OPEN WOUND INTO CAVITY
864.01	0.185185	15	81	3610852	32135745	HEMATOMA AND CONTUSION OF LIVER WITHOUT MENTION OF OPEN WOUND INTO CAVITY
864.05	0.126214	13	103	3610852	32135745	INJURY TO LIVER WITHOUT MENTION OF OPEN WOUND INTO CAVITY	UNSPECIFIED LACERATION
865	0.0357143	2	56	3610852	32135745	NULL
865.00	0.0204082	0	48	3610852	32135745	UNSPECIFIED INJURY TO SPLEEN WITHOUT MENTION OF OPEN WOUND INTO CAVITY
865.01	0.0728745	18	247	3610852	32135745	HEMATOMA OF SPLEEN	WITHOUT RUPTURE OF CAPSULE	WITHOUT MENTION OF OPEN WOUND INTO CAVITY
865.02	0.08	6	75	3610852	32135745	CAPSULAR TEARS TO SPLEEN	WITHOUT MAJOR DISRUPTION OF PARENCHYMA	WITHOUT MENTION OF OPEN WOUND INTO CAVITY
865.03	0.181818	4	22	3610852	32135745	LACERATION OF SPLEEN EXTENDING INTO PARENCHYMA WITHOUT MENTION OF OPEN WOUND INTO CAVITY
865.04	0.0232558	2	86	3610852	32135745	MASSIVE PARENCHYMAL DISRUPTION OF SPLEEN WITHOUT MENTION OF OPEN WOUND INTO CAVITY
865.09	0.148325	31	209	3610852	32135745	OTHER INJURY INTO SPLEEN WITHOUT MENTION OF OPEN WOUND INTO CAVITY
866.00	0.125	10	80	3610852	32135745	UNSPECIFIED INJURY TO KIDNEY WITHOUT MENTION OF OPEN WOUND INTO CAVITY
866.01	0.0934066	17	182	3610852	32135745	HEMATOMA OF KIDNEY	WITHOUT RUPTURE OF CAPSULE	WITHOUT MENTION OF OPEN WOUND INTO CAVITY
866.02	0.0422535	3	71	3610852	32135745	LACERATION OF KIDNEY WITHOUT MENTION OF OPEN WOUND INTO CAVITY
867	0.0701754	4	57	3610852	32135745	NULL
867.0	0.269049	625	2323	3610852	32135745	INJURY TO BLADDER AND URETHRA WITHOUT MENTION OF OPEN WOUND INTO CAVITY
867.1	0.0666667	2	30	3610852	32135745	INJURY TO BLADDER AND URETHRA WITH OPEN WOUND INTO CAVITY
867.2	0.125	12	96	3610852	32135745	INJURY TO URETER WITHOUT MENTION OF OPEN WOUND INTO CAVITY
867.6	0.109091	6	55	3610852	32135745	INJURY TO OTHER SPECIFIED PELVIC ORGANS WITHOUT MENTION OF OPEN WOUND INTO CAVITY
868	0.130435	6	46	3610852	32135745	NULL
868.00	0.215686	11	51	3610852	32135745	INJURY TO UNSPECIFIED INTRA-ABDOMINAL ORGAN WITHOUT MENTION OF OPEN WOUND INTO CAVITY
868.02	0.0208333	1	48	3610852	32135745	INJURY TO BILE DUCT AND GALLBLADDER WITHOUT MENTION OF OPEN WOUND INTO CAVITY
868.03	0.210526	12	57	3610852	32135745	INJURY TO PERITONEUM WITHOUT MENTION OF OPEN WOUND INTO CAVITY
868.04	0.151515	20	132	3610852	32135745	INJURY TO RETROPERITONEUM WITHOUT MENTION OF OPEN WOUND INTO CAVITY
868.09	0.0322581	1	31	3610852	32135745	INJURY TO OTHER AND MULTIPLE INTRA-ABDOMINAL ORGANS WITHOUT MENTION OF OPEN WOUND INTO CAVITY
868.13	0.0952381	2	21	3610852	32135745	INJURY TO PERITONEUM WITH OPEN WOUND INTO CAVITY
869.0	0.0416667	0	23	3610852	32135745	INTERNAL INJURY TO UNSPECIFIED OR ILL-DEFINED ORGANS WITHOUT MENTION OF OPEN WOUND INTO CAVITY
870	0.09375	3	32	3610852	32135745	NULL
870.0	0.0931677	15	161	3610852	32135745	LACERATION OF SKIN OF EYELID AND PERIOCULAR AREA
870.1	0.105263	2	19	3610852	32135745	LACERATION OF EYELID	FULL-THICKNESS	NOT INVOLVING LACRIMAL PASSAGES
870.2	0.030303	0	32	3610852	32135745	LACERATION OF EYELID INVOLVING LACRIMAL PASSAGES
870.8	0.157068	30	191	3610852	32135745	OTHER SPECIFIED OPEN WOUNDS OF OCULAR ADNEXA
871.0	0.0118343	2	169	3610852	32135745	OCULAR LACERATION WITHOUT PROLAPSE OF INTRAOCULAR TISSUE
871.1	0.033557	5	149	3610852	32135745	OCULAR LACERATION WITH PROLAPSE OR EXPOSURE OF INTRAOCULAR TISSUE
871.2	0.027027	0	36	3610852	32135745	RUPTURE OF EYE WITH PARTIAL LOSS OF INTRAOCULAR TISSUE
871.3	0.0364964	5	137	3610852	32135745	AVULSION OF EYE
871.4	0.0465116	4	86	3610852	32135745	UNSPECIFIED LACERATION OF EYE
871.6	0.0212766	0	46	3610852	32135745	PENETRATION OF EYEBALL WITH (NONMAGNETIC) FOREIGN BODY
871.7	0.0645161	2	31	3610852	32135745	UNSPECIFIED OCULAR PENETRATION
871.9	0.0151515	1	66	3610852	32135745	UNSPECIFIED OPEN WOUND OF EYEBALL
872	0.0266667	2	75	3610852	32135745	NULL
872.00	0.206349	13	63	3610852	32135745	OPEN WOUND OF EXTERNAL EAR	UNSPECIFIED SITE	UNCOMPLICATED
872.01	0.0384615	2	52	3610852	32135745	OPEN WOUND OF AURICLE	UNCOMPLICATED
872.61	0.025641	1	39	3610852	32135745	OPEN WOUND OF EAR DRUM	UNCOMPLICATED
872.8	0.092437	11	119	3610852	32135745	OPEN WOUND OF EAR	PART UNSPECIFIED	WITHOUT MENTION OF COMPLICATION
873	0.0322581	5	155	3610852	32135745	NULL
873.0	0.124442	223	1792	3610852	32135745	OPEN WOUND OF SCALP	WITHOUT MENTION OF COMPLICATION
873.1	0.0844156	13	154	3610852	32135745	OPEN WOUND OF SCALP	COMPLICATED
873.20	0.0926641	24	259	3610852	32135745	OPEN WOUND OF NOSE	UNSPECIFIED SITE	UNCOMPLICATED
873.40	0.0994475	36	362	3610852	32135745	OPEN WOUND OF FACE	UNSPECIFIED SITE	UNCOMPLICATED
873.41	0.106557	13	122	3610852	32135745	OPEN WOUND OF CHEEK	UNCOMPLICATED
873.42	0.147527	352	2386	3610852	32135745	OPEN WOUND OF FOREHEAD	UNCOMPLICATED
873.43	0.0602151	28	465	3610852	32135745	OPEN WOUND OF LIP	UNCOMPLICATED
873.44	0.0329218	8	243	3610852	32135745	OPEN WOUND OF JAW	UNCOMPLICATED
873.49	0.0750853	22	293	3610852	32135745	OPEN WOUND OF OTHER AND MULTIPLE SITES	UNCOMPLICATED
873.51	0.0740741	2	27	3610852	32135745	OPEN WOUND OF CHEEK	COMPLICATED
873.52	0.0888889	4	45	3610852	32135745	OPEN WOUND OF FOREHEAD	COMPLICATED
873.53	0.0285714	1	35	3610852	32135745	OPEN WOUND OF LIP	COMPLICATED
873.54	0.130435	3	23	3610852	32135745	OPEN WOUND OF JAW	COMPLICATED
873.59	0.030303	1	33	3610852	32135745	OPEN WOUND OF OTHER AND MULTIPLE SITES	COMPLICATED
873.60	0.0588235	1	17	3610852	32135745	OPEN WOUND OF MOUTH	UNSPECIFIED SITE	UNCOMPLICATED
873.61	0.190476	4	21	3610852	32135745	OPEN WOUND OF BUCCAL MUCOSA	UNCOMPLICATED
873.62	0.0909091	2	22	3610852	32135745	OPEN WOUND OF GUM (ALVEOLAR PROCESS)	UNCOMPLICATED
873.63	0.0166134	26	1565	3610852	32135745	TOOTH (BROKEN) (FRACTURED) (DUE TO TRAUMA)	WITHOUT MENTION OF COMPLICATION
873.64	0.0553506	15	271	3610852	32135745	OPEN WOUND OF TONGUE AND FLOOR OF MOUTH	UNCOMPLICATED
873.73	0.0188679	2	106	3610852	32135745	TOOTH (BROKEN) (FRACTURED) (DUE TO TRAUMA)	COMPLICATED
873.8	0.144963	118	814	3610852	32135745	OTHER AND UNSPECIFIED OPEN WOUND OF HEAD WITHOUT MENTION OF COMPLICATION
874	0.0833333	3	36	3610852	32135745	NULL
874.4	0.117647	6	51	3610852	32135745	OPEN WOUND OF PHARYNX	WITHOUT MENTION OF COMPLICATION
874.8	0.0967742	24	248	3610852	32135745	OPEN WOUND OF OTHER AND UNSPECIFIED PARTS OF NECK	WITHOUT MENTION OF COMPLICATION
874.9	0.215686	11	51	3610852	32135745	OPEN WOUND OF OTHER AND UNSPECIFIED PARTS OF NECK	COMPLICATED
875.0	0.0495868	12	242	3610852	32135745	OPEN WOUND OF CHEST (WALL)	WITHOUT MENTION OF COMPLICATION
875.1	0.0777778	7	90	3610852	32135745	OPEN WOUND OF CHEST (WALL)	COMPLICATED
876.0	0.084507	12	142	3610852	32135745	OPEN WOUND OF BACK	WITHOUT MENTION OF COMPLICATION
876.1	0.132075	7	53	3610852	32135745	OPEN WOUND OF BACK	COMPLICATED
877.0	0.194444	49	252	3610852	32135745	OPEN WOUND OF BUTTOCK	WITHOUT MENTION OF COMPLICATION
877.1	0.0721649	7	97	3610852	32135745	OPEN WOUND OF BUTTOCK	COMPLICATED
878	0.0294118	1	34	3610852	32135745	NULL
878.0	0.134615	14	104	3610852	32135745	OPEN WOUND OF PENIS	WITHOUT MENTION OF COMPLICATION
878.1	0.0285714	0	34	3610852	32135745	OPEN WOUND OF PENIS	COMPLICATED
878.2	0.109489	15	137	3610852	32135745	OPEN WOUND OF SCROTUM AND TESTES	WITHOUT MENTION OF COMPLICATION
878.3	0.027027	1	37	3610852	32135745	OPEN WOUND OF SCROTUM AND TESTES	COMPLICATED
879.0	0.0344828	0	28	3610852	32135745	OPEN WOUND OF BREAST	WITHOUT MENTION OF COMPLICATION
879.2	0.0994036	50	503	3610852	32135745	OPEN WOUND OF ABDOMINAL WALL	ANTERIOR	WITHOUT MENTION OF COMPLICATION
879.3	0.135	27	200	3610852	32135745	OPEN WOUND OF ABDOMINAL WALL	ANTERIOR	COMPLICATED
879.4	0.118644	14	118	3610852	32135745	OPEN WOUND OF ABDOMINAL WALL	LATERAL	WITHOUT MENTION OF COMPLICATION
879.5	0.169492	10	59	3610852	32135745	OPEN WOUND OF ABDOMINAL WALL	LATERAL	COMPLICATED
879.6	0.0776699	8	103	3610852	32135745	OPEN WOUND OF OTHER AND UNSPECIFIED PARTS OF TRUNK	WITHOUT MENTION OF COMPLICATION
879.7	0.105263	4	38	3610852	32135745	OPEN WOUND OF OTHER AND UNSPECIFIED PARTS OF TRUNK	COMPLICATED
879.8	0.207792	64	308	3610852	32135745	OPEN WOUND(S) (MULTIPLE) OF UNSPECIFIED SITE(S)	WITHOUT MENTION OF COMPLICATION
879.9	0.0392157	2	51	3610852	32135745	OPEN WOUND(S) (MULTIPLE) OF UNSPECIFIED SITE(S)	COMPLICATED
880	0.0597015	4	67	3610852	32135745	NULL
880.00	0.174312	19	109	3610852	32135745	OPEN WOUND OF SHOULDER REGION	WITHOUT MENTION OF COMPLICATION
880.02	0.266667	8	30	3610852	32135745	OPEN WOUND OF AXILLARY REGION	WITHOUT MENTION OF COMPLICATION
880.03	0.183824	25	136	3610852	32135745	OPEN WOUND OF UPPER ARM	WITHOUT MENTION OF COMPLICATION
880.10	0.0232558	0	42	3610852	32135745	OPEN WOUND OF SHOULDER REGION	COMPLICATED
880.13	0.0166667	1	60	3610852	32135745	OPEN WOUND OF UPPER ARM	COMPLICATED
881.00	0.0872046	107	1227	3610852	32135745	OPEN WOUND OF FOREARM	WITHOUT MENTION OF COMPLICATION
881.01	0.242485	121	499	3610852	32135745	OPEN WOUND OF ELBOW	WITHOUT MENTION OF COMPLICATION
881.02	0.0245065	36	1469	3610852	32135745	OPEN WOUND OF WRIST	WITHOUT MENTION OF COMPLICATION
881.10	0.0230769	9	390	3610852	32135745	OPEN WOUND OF FOREARM	COMPLICATED
881.11	0.0775194	10	129	3610852	32135745	OPEN WOUND OF ELBOW	COMPLICATED
881.12	0.00568182	1	176	3610852	32135745	OPEN WOUND OF WRIST	COMPLICATED
881.20	0.00970874	0	102	3610852	32135745	OPEN WOUND OF FOREARM	WITH TENDON INVOLVEMENT
881.22	0.00735294	1	136	3610852	32135745	OPEN WOUND OF WRIST	WITH TENDON INVOLVEMENT
882.0	0.0551065	75	1361	3610852	32135745	OPEN WOUND OF HAND EXCEPT FINGERS ALONE	WITHOUT MENTION OF COMPLICATION
882.1	0.014197	16	1127	3610852	32135745	OPEN WOUND OF HAND EXCEPT FINGERS ALONE	COMPLICATED
882.2	0.00487805	1	205	3610852	32135745	OPEN WOUND OF HAND EXCEPT FINGERS ALONE	WITH TENDON INVOLVEMENT
883.0	0.0248714	29	1166	3610852	32135745	OPEN WOUND OF FINGERS	WITHOUT MENTION OF COMPLICATION
883.1	0.00849858	9	1059	3610852	32135745	OPEN WOUND OF FINGERS	COMPLICATED
883.2	0.0188034	11	585	3610852	32135745	OPEN WOUND OF FINGERS	WITH TENDON INVOLVEMENT
884.0	0.167442	108	645	3610852	32135745	MULTIPLE AND UNSPECIFIED OPEN WOUND OF UPPER LIMB	WITHOUT MENTION OF COMPLICATION
884.1	0.0344828	5	145	3610852	32135745	MULTIPLE AND UNSPECIFIED OPEN WOUND OF UPPER LIMB	COMPLICATED
884.2	0.0357143	0	27	3610852	32135745	MULTIPLE AND UNSPECIFIED OPEN WOUND OF UPPER LIMB	WITH TENDON INVOLVEMENT
885.0	0.0294118	1	34	3610852	32135745	TRAUMATIC AMPUTATION OF THUMB (COMPLETE)(PARTIAL)	WITHOUT MENTION OF COMPLICATION
886.0	0.0116279	2	172	3610852	32135745	TRAUMATIC AMPUTATION OF OTHER FINGER(S) (COMPLETE) (PARTIAL)	WITHOUT MENTION OF COMPLICATION
886.1	0.0204082	0	48	3610852	32135745	TRAUMATIC AMPUTATION OF OTHER FINGER(S) (COMPLETE) (PARTIAL)	COMPLICATED
890.0	0.0661157	32	484	3610852	32135745	OPEN WOUND OF HIP AND THIGH	WITHOUT MENTION OF COMPLICATION
890.1	0.0368098	12	326	3610852	32135745	OPEN WOUND OF HIP AND THIGH	COMPLICATED
891.0	0.0914221	162	1772	3610852	32135745	OPEN WOUND OF KNEE	LEG (EXCEPT THIGH)	AND ANKLE	WITHOUT MENTION OF COMPLICATION
891.1	0.0522141	79	1513	3610852	32135745	OPEN WOUND OF KNEE	LEG (EXCEPT THIGH)	AND ANKLE	COMPLICATED
891.2	0.00735294	1	136	3610852	32135745	OPEN WOUND OF KNEE	LEG (EXCEPT THIGH)	AND ANKLE	WITH TENDON INVOLVEMENT
892.0	0.0852713	66	774	3610852	32135745	OPEN WOUND OF FOOT EXCEPT TOE(S) ALONE	WITHOUT MENTION OF COMPLICATION
892.1	0.0194805	12	616	3610852	32135745	OPEN WOUND OF FOOT EXCEPT TOE(S) ALONE	COMPLICATED
892.2	0.0384615	2	52	3610852	32135745	OPEN WOUND OF FOOT EXCEPT TOE(S) ALONE	WITH TENDON INVOLVEMENT
893.0	0.101338	53	523	3610852	32135745	OPEN WOUND OF TOE(S)	WITHOUT MENTION OF COMPLICATION
893.1	0.0990566	21	212	3610852	32135745	OPEN WOUND OF TOE(S)	COMPLICATED
893.2	0.0263158	1	38	3610852	32135745	OPEN WOUND OF TOE(S)	WITH TENDON INVOLVEMENT
894.0	0.111111	21	189	3610852	32135745	MULTIPLE AND UNSPECIFIED OPEN WOUND OF LOWER LIMB	WITHOUT MENTION OF COMPLICATION
894.1	0.0420168	5	119	3610852	32135745	MULTIPLE AND UNSPECIFIED OPEN WOUND OF LOWER LIMB	COMPLICATED
895.0	0.0222222	0	44	3610852	32135745	TRAUMATIC AMPUTATION OF TOE(S) (COMPLETE) (PARTIAL)	WITHOUT MENTION OF COMPLICATION
897	0.133333	8	60	3610852	32135745	NULL
900	0.0967742	6	62	3610852	32135745	NULL
900.9	0.138889	5	36	3610852	32135745	INJURY TO UNSPECIFIED BLOOD VESSEL OF HEAD AND NECK
901	0.269841	17	63	3610852	32135745	NULL
902	0.149123	17	114	3610852	32135745	NULL
902.53	0.157895	3	19	3610852	32135745	INJURY TO ILIAC ARTERY
903	0.0454545	2	44	3610852	32135745	NULL
903.1	0.03125	1	32	3610852	32135745	INJURY TO BRACHIAL BLOOD VESSELS
903.2	0.0357143	0	27	3610852	32135745	INJURY TO RADIAL BLOOD VESSELS
903.3	0.0333333	0	29	3610852	32135745	INJURY TO ULNAR BLOOD VESSELS
904	0.078125	5	64	3610852	32135745	NULL
904.0	0.0285714	1	35	3610852	32135745	INJURY TO COMMON FEMORAL ARTERY
904.1	0.0588235	2	34	3610852	32135745	INJURY TO SUPERFICIAL FEMORAL ARTERY
904.7	0.0666667	1	15	3610852	32135745	INJURY TO OTHER SPECIFIED BLOOD VESSELS OF LOWER EXTREMITY
904.8	0.0666667	2	30	3610852	32135745	INJURY TO UNSPECIFIED BLOOD VESSEL OF LOWER EXTREMITY
905.0	0.0204411	38	1859	3610852	32135745	LATE EFFECT OF FRACTURE OF SKULL AND FACE BONES
905.1	0.0405605	55	1356	3610852	32135745	LATE EFFECT OF FRACTURE OF SPINE AND TRUNK WITHOUT MENTION OF SPINAL CORD LESION
905.2	0.0109489	15	1370	3610852	32135745	LATE EFFECT OF FRACTURE OF UPPER EXTREMITIES
905.3	0.0643642	41	637	3610852	32135745	LATE EFFECT OF FRACTURE OF NECK OF FEMUR
905.4	0.00994109	27	2716	3610852	32135745	LATE EFFECT OF FRACTURE OF LOWER EXTREMITIES
905.5	0.0469314	13	277	3610852	32135745	LATE EFFECT OF FRACTURE OF MULTIPLE AND UNSPECIFIED BONES
905.6	0.00568182	0	175	3610852	32135745	LATE EFFECT OF DISLOCATION
905.7	0.0147601	4	271	3610852	32135745	LATE EFFECT OF SPRAIN AND STRAIN WITHOUT MENTION OF TENDON INJURY
905.8	0.00895522	3	335	3610852	32135745	LATE EFFECT OF TENDON INJURY
905.9	0.0123457	1	81	3610852	32135745	LATE EFFECT OF TRAUMATIC AMPUTATION
906.0	0.0200445	9	449	3610852	32135745	LATE EFFECT OF OPEN WOUND OF HEAD	NECK	AND TRUNK
906.1	0.0239617	15	626	3610852	32135745	LATE EFFECT OF OPEN WOUND OF EXTREMITIES WITHOUT MENTION OF TENDON INJURY
906.2	0.0243902	4	164	3610852	32135745	LATE EFFECT OF SUPERFICIAL INJURY
906.3	0.0539419	13	241	3610852	32135745	LATE EFFECT OF CONTUSION
906.4	0.0145631	3	206	3610852	32135745	LATE EFFECT OF CRUSHING
906.5	0.0555556	6	108	3610852	32135745	LATE EFFECT OF BURN OF EYE	FACE	HEAD	AND NECK
906.6	0.0327869	2	61	3610852	32135745	LATE EFFECT OF BURN OF WRIST AND HAND
906.7	0.0184502	5	271	3610852	32135745	LATE EFFECT OF BURN OF OTHER EXTREMITIES
906.8	0.0234375	3	128	3610852	32135745	LATE EFFECT OF BURNS OF OTHER SPECIFIED SITES
906.9	0.0967742	3	31	3610852	32135745	LATE EFFECT OF BURN OF UNSPECIFIED SITE
907.0	0.0222839	297	13328	3610852	32135745	LATE EFFECT OF INTRACRANIAL INJURY WITHOUT MENTION OF SKULL FRACTURE
907.1	0.0295203	8	271	3610852	32135745	LATE EFFECT OF INJURY TO CRANIAL NERVE
907.2	0.022846	468	20485	3610852	32135745	LATE EFFECT OF SPINAL CORD INJURY
907.3	0.0186047	4	215	3610852	32135745	LATE EFFECT OF INJURY TO NERVE ROOT(S)	SPINAL PLEXUS(ES)	AND OTHER NERVES OF TRUNK
907.4	0.0236686	4	169	3610852	32135745	LATE EFFECT OF INJURY TO PERIPHERAL NERVE OF SHOULDER GIRDLE AND UPPER LIMB
907.5	0.0125786	2	159	3610852	32135745	LATE EFFECT OF INJURY TO PERIPHERAL NERVE OF PELVIC GIRDLE AND LOWER LIMB
907.9	0.0261438	4	153	3610852	32135745	LATE EFFECT OF INJURY TO OTHER AND UNSPECIFIED NERVE
908.0	0.0543478	5	92	3610852	32135745	LATE EFFECT OF INTERNAL INJURY TO CHEST
908.1	0.00505051	0	197	3610852	32135745	LATE EFFECT OF INTERNAL INJURY TO INTRA-ABDOMINAL ORGANS
908.2	0.0194175	2	103	3610852	32135745	LATE EFFECT OF INTERNAL INJURY TO OTHER INTERNAL ORGANS
908.3	0.0261905	11	420	3610852	32135745	LATE EFFECT OF INJURY TO BLOOD VESSEL OF HEAD	NECK	AND EXTREMITIES
908.4	0.0217391	1	46	3610852	32135745	LATE EFFECT OF INJURY TO BLOOD VESSEL OF THORAX	ABDOMEN	AND PELVIS
908.5	0.0208333	0	47	3610852	32135745	LATE EFFECT OF FOREIGN BODY IN ORIFICE
908.6	0.0151515	7	462	3610852	32135745	LATE EFFECT OF CERTAIN COMPLICATIONS OF TRAUMA
908.9	0.0194532	37	1902	3610852	32135745	LATE EFFECT OF UNSPECIFIED INJURY
909.0	0.034188	4	117	3610852	32135745	LATE EFFECT OF POISONING DUE TO DRUG	MEDICINAL OR BIOLOGICAL SUBSTANCE
909.1	0.039604	4	101	3610852	32135745	LATE EFFECT OF TOXIC EFFECTS OF NONMEDICAL SUBSTANCES
909.2	0.211834	179	845	3610852	32135745	LATE EFFECT OF RADIATION
909.3	0.0360502	23	638	3610852	32135745	LATE EFFECT OF COMPLICATIONS OF SURGICAL AND MEDICAL CARE
909.4	0.0413793	6	145	3610852	32135745	LATE EFFECT OF CERTAIN OTHER EXTERNAL CAUSES
909.5	0.0490196	10	204	3610852	32135745	LATE EFFECT OF ADVERSE EFFECT OF DRUG	MEDICINAL OR BIOLOGICAL SUBSTANCE
909.9	0.015873	2	126	3610852	32135745	LATE EFFECT OF OTHER AND UNSPECIFIED EXTERNAL CAUSES
910.0	0.100463	217	2160	3610852	32135745	ABRASION OR FRICTION BURN OF FACE	NECK	AND SCALP EXCEPT EYE	WITHOUT MENTION OF INFECTION
910.1	0.0540541	2	37	3610852	32135745	ABRASION OR FRICTION BURN OF FACE	NECK	AND SCALP EXCEPT EYE	INFECTED
910.2	0.0217391	1	46	3610852	32135745	BLISTER OF FACE	NECK	AND SCALP EXCEPT EYE	WITHOUT MENTION OF INFECTION
910.4	0.0238095	2	84	3610852	32135745	INSECT BITE	NONVENOMOUS OF FACE	NECK	AND SCALP EXCEPT EYE	WITHOUT MENTION OF INFECTION
910.5	0.0153846	0	64	3610852	32135745	INSECT BITE	NONVENOMOUS OF FACE	NECK	AND SCALP EXCEPT EYE	INFECTED
910.8	0.0793651	30	378	3610852	32135745	OTHER AND UNSPECIFIED SUPERFICIAL INJURY OF FACE	NECK	AND SCALP	WITHOUT MENTION OF INFECTION
910.9	0.08	2	25	3610852	32135745	OTHER AND UNSPECIFIED SUPERFICIAL INJURY OF FACE	NECK	AND SCALP	INFECTED
911	0.025641	1	39	3610852	32135745	NULL
911.0	0.14601	86	589	3610852	32135745	ABRASION OR FRICTION BURN OF TRUNK	WITHOUT MENTION OF INFECTION
911.1	0.0666667	2	30	3610852	32135745	ABRASION OR FRICTION BURN OF TRUNK	INFECTED
911.2	0.091954	8	87	3610852	32135745	BLISTER OF TRUNK	WITHOUT MENTION OF INFECTION
911.4	0.0607735	11	181	3610852	32135745	INSECT BITE	NONVENOMOUS OF TRUNK	WITHOUT MENTION OF INFECTION
911.5	0.0105263	1	95	3610852	32135745	INSECT BITE	NONVENOMOUS OF TRUNK	INFECTED
911.8	0.143885	20	139	3610852	32135745	OTHER AND UNSPECIFIED SUPERFICIAL INJURY OF TRUNK	WITHOUT MENTION OF INFECTION
912	0.05	2	40	3610852	32135745	NULL
912.0	0.167421	37	221	3610852	32135745	ABRASION OR FRICTION BURN OF SHOULDER AND UPPER ARM	WITHOUT MENTION OF INFECTION
912.4	0.0227273	1	44	3610852	32135745	INSECT BITE	NONVENOMOUS OF SHOULDER AND UPPER ARM	WITHOUT MENTION OF INFECTION
912.5	0.0243902	0	40	3610852	32135745	INSECT BITE	NONVENOMOUS OF SHOULDER AND UPPER ARM	INFECTED
912.8	0.104167	5	48	3610852	32135745	OTHER AND UNSPECIFIED SUPERFICIAL INJURY OF SHOULDER AND UPPER ARM	WITHOUT MENTION OF INFECTION
913	0.0333333	0	29	3610852	32135745	NULL
913.0	0.130301	169	1297	3610852	32135745	ABRASION OR FRICTION BURN OF ELBOW	FOREARM	AND WRIST	WITHOUT MENTION OF INFECTION
913.1	0.0947368	9	95	3610852	32135745	ABRASION OR FRICTION BURN OF ELBOW	FOREARM	AND WRIST	INFECTED
913.2	0.025	1	40	3610852	32135745	BLISTER OF ELBOW	FOREARM	AND WRIST	WITHOUT MENTION OF INFECTION
913.4	0.033557	5	149	3610852	32135745	INSECT BITE	NONVENOMOUS OF ELBOW	FOREARM	AND WRIST	WITHOUT MENTION OF INFECTION
913.5	0.00613497	0	162	3610852	32135745	INSECT BITE	NONVENOMOUS	OF ELBOW	FOREARM	AND WRIST	INFECTED
913.8	0.094697	25	264	3610852	32135745	OTHER AND UNSPECIFIED SUPERFICIAL INJURY OF ELBOW	FOREARM	AND WRIST	WITHOUT MENTION OF INFECTION
913.9	0.0517241	3	58	3610852	32135745	OTHER AND UNSPECIFIED SUPERFICIAL INJURY OF ELBOW	FOREARM	AND WRIST	INFECTED
914.0	0.0813648	31	381	3610852	32135745	ABRASION OR FRICTION BURN OF HAND(S) EXCEPT FINGER(S) ALONE	WITHOUT MENTION OF INFECTION
914.1	0.0425532	2	47	3610852	32135745	ABRASION OR FRICTION BURN OF HAND(S) EXCEPT FINGER(S) ALONE	INFECTED
914.2	0.097561	4	41	3610852	32135745	BLISTER OF HAND(S) EXCEPT FINGER(S) ALONE	WITHOUT MENTION OF INFECTION
914.4	0.030303	0	32	3610852	32135745	INSECT BITE	NONVENOMOUS	OF HAND(S) EXCEPT FINGER(S) ALONE	WITHOUT MENTION OF INFECTION
914.5	0.0125	0	79	3610852	32135745	INSECT BITE	NONVENOMOUS	OF HAND(S) EXCEPT FINGER(S) ALONE	INFECTED
914.6	0.0416667	0	23	3610852	32135745	SUPERFICIAL FOREIGN BODY (SPLINTER) OF HAND(S) EXCEPT FINGER(S) ALONE	WITHOUT MAJOR OPEN WOUND AND WITHOUT
914.7	0.030303	0	32	3610852	32135745	SUPERFICIAL FOREIGN BODY (SPLINTER) OF HAND(S) EXCEPT FINGER(S) ALONE	WITHOUT MAJOR OPEN WOUND	INFECTED
914.8	0.0757576	5	66	3610852	32135745	OTHER AND UNSPECIFIED SUPERFICIAL INJURY OF HAND(S) EXCEPT FINGER(S) ALONE	WITHOUT MENTION OF INFECTION
914.9	0.0294118	1	34	3610852	32135745	OTHER AND UNSPECIFIED SUPERFICIAL INJURY OF HAND(S) EXCEPT FINGER(S) ALONE	INFECTED
915	0.0140845	1	71	3610852	32135745	NULL
915.0	0.0264901	4	151	3610852	32135745	ABRASION OR FRICTION BURN OF FINGERS	WITHOUT MENTION OF INFECTION
915.2	0.0243902	1	41	3610852	32135745	BLISTER OF FINGERS	WITHOUT MENTION OF INFECTION
915.5	0.0298507	2	67	3610852	32135745	INSECT BITE	NONVENOMOUS OF FINGERS	INFECTED
915.6	0.0232558	1	43	3610852	32135745	SUPERFICIAL FOREIGN BODY (SPLINTER) OF FINGERS	WITHOUT MAJOR OPEN WOUND AND WITHOUT MENTION OF INFECTION
915.7	0.027027	0	36	3610852	32135745	SUPERFICIAL FOREIGN BODY (SPLINTER) OF FINGERS	WITHOUT MAJOR OPEN WOUND	INFECTED
915.8	0.0217391	1	46	3610852	32135745	OTHER AND UNSPECIFIED SUPERFICIAL INJURY OF FINGERS WITHOUT MENTION OF INFECTION
916	0.0263158	0	37	3610852	32135745	NULL
916.0	0.0963245	152	1578	3610852	32135745	ABRASION OR FRICTION BURN OF HIP	THIGH	LEG	AND ANKLE	WITHOUT MENTION OF INFECTION
916.1	0.06	12	200	3610852	32135745	ABRASION OR FRICTION BURN OF HIP	THIGH	LEG	AND ANKLE	INFECTED
916.2	0.0875	35	400	3610852	32135745	BLISTER OF HIP	THIGH	LEG	AND ANKLE	WITHOUT MENTION OF INFECTION
916.3	0.2	5	25	3610852	32135745	BLISTER OF HIP	THIGH	LEG	AND ANKLE	INFECTED
916.4	0.037037	8	216	3610852	32135745	INSECT BITE	NONVENOMOUS	OF HIP	THIGH	LEG	AND ANKLE	WITHOUT MENTION OF INFECTION
916.5	0.0116618	4	343	3610852	32135745	INSECT BITE	NONVENOMOUS OF HIP	THIGH	LEG	AND ANKLE	INFECTED
916.8	0.0874317	16	183	3610852	32135745	OTHER AND UNSPECIFIED SUPERFICIAL INJURY OF HIP	THIGH	LEG	AND ANKLE	WITHOUT MENTION OF INFECTION
916.9	0.0461538	3	65	3610852	32135745	OTHER AND UNSPECIFIED SUPERFICIAL INJURY OF HIP	THIGH	LEG	AND ANKLE	INFECTED
917.0	0.0798969	31	388	3610852	32135745	ABRASION OR FRICTION BURN OF FOOT AND TOE(S)	WITHOUT MENTION OF INFECTION
917.1	0.02	1	50	3610852	32135745	ABRASION OR FRICTION BURN OF FOOT AND TOE(S)	INFECTED
917.2	0.0663058	49	739	3610852	32135745	BLISTER OF FOOT AND TOE(S)	WITHOUT MENTION OF INFECTION
917.3	0.0638298	6	94	3610852	32135745	BLISTER OF FOOT AND TOE(S)	INFECTED
917.4	0.0344828	1	29	3610852	32135745	INSECT BITE	NONVENOMOUS	OF FOOT AND TOE(S)	WITHOUT MENTION OF INFECTION
917.5	0.0188679	0	52	3610852	32135745	INSECT BITE	NONVENOMOUS	OF FOOT AND TOE(S)	INFECTED
917.6	0.025	0	39	3610852	32135745	SUPERFICIAL FOREIGN BODY (SPLINTER) OF FOOT AND TOE(S)	WITHOUT MAJOR OPEN WOUND AND WITHOUT MENTION OF INFECTION
917.7	0.047619	2	42	3610852	32135745	SUPERFICIAL FOREIGN BODY (SPLINTER) OF FOOT AND TOE(S)	WITHOUT MAJOR OPEN WOUND	INFECTED
917.8	0.0392157	4	102	3610852	32135745	OTHER AND UNSPECIFIED SUPERFICIAL INJURY OF FOOT AND TOES	WITHOUT MENTION OF INFECTION
917.9	0.0227273	1	44	3610852	32135745	OTHER AND UNSPECIFIED SUPERFICIAL INJURY OF FOOT AND TOES	INFECTED
918.0	0.0546875	7	128	3610852	32135745	SUPERFICIAL INJURY OF EYELIDS AND PERIOCULAR AREA
918.1	0.0375854	33	878	3610852	32135745	SUPERFICIAL INJURY OF CORNEA
918.2	0.0322581	0	30	3610852	32135745	SUPERFICIAL INJURY OF CONJUNCTIVA
918.9	0.0340909	3	88	3610852	32135745	OTHER AND UNSPECIFIED SUPERFICIAL INJURIES OF EYE
919	0.047619	3	63	3610852	32135745	NULL
919.0	0.109712	61	556	3610852	32135745	ABRASION OR FRICTION BURN OF OTHER	MULTIPLE	AND UNSPECIFIED SITES	WITHOUT MENTION OF INFECTION
919.2	0.2	9	45	3610852	32135745	BLISTER OF OTHER	MULTIPLE	AND UNSPECIFIED SITES	WITHOUT MENTION OF INFECTION
919.4	0.0189274	6	317	3610852	32135745	INSECT BITE	NONVENOMOUS	OF OTHER	MULTIPLE	AND UNSPECIFIED SITES	WITHOUT MENTION OF INFECTION
919.5	0.0235294	2	85	3610852	32135745	INSECT BITE	NONVENOMOUS	OF OTHER	MULTIPLE	AND UNSPECIFIED SITES	INFECTED
919.8	0.1125	27	240	3610852	32135745	OTHER AND UNSPECIFIED SUPERFICIAL INJURY OF OTHER	MULTIPLE	AND UNSPECIFIED SITES	WITHOUT MENTION OF INFECTION
919.9	0.115385	3	26	3610852	32135745	OTHER AND UNSPECIFIED SUPERFICIAL INJURY OF OTHER	MULTIPLE	AND UNSPECIFIED SITES	INFECTED
920.	0.119622	481	4021	3610852	32135745	CONTUSION OF FACE	SCALP	AND NECK EXCEPT EYE(S)
921.0	0.0597015	24	402	3610852	32135745	BLACK EYE	NOT OTHERWISE SPECIFIED
921.1	0.0650685	19	292	3610852	32135745	CONTUSION OF EYELIDS AND PERIOCULAR AREA
921.2	0.0914761	44	481	3610852	32135745	CONTUSION OF ORBITAL TISSUES
921.3	0.0300429	7	233	3610852	32135745	CONTUSION OF EYEBALL
921.9	0.0448113	19	424	3610852	32135745	UNSPECIFIED CONTUSION OF EYE
922.0	0.0384615	0	25	3610852	32135745	CONTUSION OF BREAST
922.1	0.0916983	169	1843	3610852	32135745	CONTUSION OF CHEST WALL
922.2	0.103948	208	2001	3610852	32135745	CONTUSION OF ABDOMINAL WALL
922.31	0.103448	48	464	3610852	32135745	BACK CONTUSION
922.32	0.16805	81	482	3610852	32135745	BUTTOCK CONTUSION
922.4	0.0613208	13	212	3610852	32135745	CONTUSION OF GENITAL ORGANS
922.8	0.136986	10	73	3610852	32135745	CONTUSION OF MULTIPLE SITES OF TRUNK
922.9	0.114754	7	61	3610852	32135745	CONTUSION OF UNSPECIFIED PART OF TRUNK
923.00	0.0845361	41	485	3610852	32135745	CONTUSION OF SHOULDER REGION
923.01	0.0277778	0	35	3610852	32135745	CONTUSION OF SCAPULAR REGION
923.02	0.0833333	3	36	3610852	32135745	CONTUSION OF AXILLARY REGION
923.03	0.154167	37	240	3610852	32135745	CONTUSION OF UPPER ARM
923.09	0.105882	9	85	3610852	32135745	CONTUSION OF MULTIPLE SITES OF SHOULDER AND UPPER ARM
923.10	0.0913043	42	460	3610852	32135745	CONTUSION OF FOREARM
923.11	0.114504	45	393	3610852	32135745	CONTUSION OF ELBOW
923.20	0.0483516	22	455	3610852	32135745	CONTUSION OF HAND(S)
923.21	0.0466667	7	150	3610852	32135745	CONTUSION OF WRIST
923.3	0.0342857	6	175	3610852	32135745	CONTUSION OF FINGER
923.8	0.145833	7	48	3610852	32135745	CONTUSION OF MULTIPLE SITES OF UPPER LIMB
923.9	0.188285	45	239	3610852	32135745	CONTUSION OF UNSPECIFIED PART OF UPPER LIMB
924.00	0.0731556	118	1613	3610852	32135745	CONTUSION OF THIGH
924.01	0.110312	138	1251	3610852	32135745	CONTUSION OF HIP
924.10	0.0686106	80	1166	3610852	32135745	CONTUSION OF LOWER LEG
924.11	0.0839895	96	1143	3610852	32135745	CONTUSION OF KNEE
924.20	0.0858896	28	326	3610852	32135745	CONTUSION OF FOOT
924.21	0.0406977	7	172	3610852	32135745	CONTUSION OF ANKLE
924.3	0.0760456	20	263	3610852	32135745	CONTUSION OF TOE
924.4	0.208791	19	91	3610852	32135745	CONTUSION OF MULTIPLE SITES OF LOWER LIMB
924.5	0.0925059	79	854	3610852	32135745	CONTUSION OF UNSPECIFIED PART OF LOWER LIMB
924.8	0.137931	68	493	3610852	32135745	CONTUSION OF MULTIPLE SITES	NOT ELSEWHERE CLASSIFIED
924.9	0.0720461	25	347	3610852	32135745	CONTUSION OF UNSPECIFIED SITE
926	0.0357143	0	27	3610852	32135745	NULL
927	0.0666667	2	30	3610852	32135745	NULL
927.20	0.0344828	0	28	3610852	32135745	CRUSHING INJURY OF HAND(S)
927.3	0.010989	1	91	3610852	32135745	CRUSHING INJURY OF FINGER(S)
928	0.0588235	2	34	3610852	32135745	NULL
928.00	0.0454545	0	21	3610852	32135745	CRUSHING INJURY OF THIGH
928.10	0.0357143	2	56	3610852	32135745	CRUSHING INJURY OF LOWER LEG
928.20	0.0222222	0	44	3610852	32135745	CRUSHING INJURY OF FOOT
928.3	0.0357143	0	27	3610852	32135745	CRUSHING INJURY OF TOE(S)
930	0.025	1	40	3610852	32135745	NULL
930.0	0.025641	1	39	3610852	32135745	CORNEAL FOREIGN BODY
930.9	0.0181818	1	55	3610852	32135745	FOREIGN BODY IN UNSPECIFIED SITE ON EXTERNAL EYE
931.	0.0423729	5	118	3610852	32135745	FOREIGN BODY IN EAR
932.	0.037037	1	27	3610852	32135745	FOREIGN BODY IN NOSE
933.0	0.147059	35	238	3610852	32135745	FOREIGN BODY IN PHARYNX
933.1	0.394576	451	1143	3610852	32135745	FOREIGN BODY IN LARYNX
934.0	0.192308	15	78	3610852	32135745	FOREIGN BODY IN TRACHEA
934.1	0.334842	74	221	3610852	32135745	FOREIGN BODY IN MAIN BRONCHUS
934.8	0.248092	65	262	3610852	32135745	FOREIGN BODY IN OTHER SPECIFIED PARTS BRONCHUS AND LUNG
934.9	0.596774	74	124	3610852	32135745	FOREIGN BODY IN RESPIRATORY TREE	UNSPECIFIED
935.0	0.0294118	1	34	3610852	32135745	FOREIGN BODY IN MOUTH
935.1	0.0431141	139	3224	3610852	32135745	FOREIGN BODY IN ESOPHAGUS
935.2	0.103093	30	291	3610852	32135745	FOREIGN BODY IN STOMACH
936.	0.0597484	19	318	3610852	32135745	FOREIGN BODY IN INTESTINE AND COLON
937.	0.01473	9	611	3610852	32135745	FOREIGN BODY IN ANUS AND RECTUM
938.	0.0332103	9	271	3610852	32135745	FOREIGN BODY IN DIGESTIVE SYSTEM	UNSPECIFIED
939	0.0810811	3	37	3610852	32135745	NULL
939.0	0.00465116	1	215	3610852	32135745	FOREIGN BODY IN BLADDER AND URETHRA
940	0.0217391	0	45	3610852	32135745	NULL
941	0.126506	21	166	3610852	32135745	NULL
941.00	0.287671	21	73	3610852	32135745	BURN OF UNSPECIFIED DEGREE OF UNSPECIFIED SITE OF FACE AND HEAD
941.03	0.107143	3	28	3610852	32135745	BURN OF UNSPECIFIED DEGREE OF LIP(S)
941.05	0.15625	5	32	3610852	32135745	BURN OF UNSPECIFIED DEGREE OF NOSE (SEPTUM)
941.08	0.166667	10	60	3610852	32135745	BURN OF UNSPECIFIED DEGREE OF NECK
941.09	0.148148	4	27	3610852	32135745	BURN OF UNSPECIFIED DEGREE OF MULTIPLE SITES (EXCEPT WITH EYE) OF FACE	HEAD	AND NECK
941.10	0.128205	5	39	3610852	32135745	ERYTHEMA DUE TO BURN (FIRST DEGREE) OF UNSPECIFIED SITE OF FACE AND HEAD
941.15	0.0869565	2	23	3610852	32135745	ERYTHEMA DUE TO BURN (FIRST DEGREE) OF NOSE (SEPTUM)
941.20	0.0733945	8	109	3610852	32135745	BLISTERS	WITH EPIDERMAL LOSS DUE TO BURN (SECOND DEGREE) OF FACE AND HEAD	UNSPECIFIED SITE
941.23	0.103448	3	29	3610852	32135745	BLISTERS	WITH EPIDERMAL LOSS DUE TO BURN (SECOND DEGREE) OF LIP(S)
941.25	0.0952381	4	42	3610852	32135745	BLISTERS	WITH EPIDERMAL LOSS DUE TO BURN (SECOND DEGREE) OF NOSE (SEPTUM)
941.27	0.0689655	2	29	3610852	32135745	BLISTERS	WITH EPIDERMAL LOSS DUE TO BURN (SECOND DEGREE) OF FOREHEAD AND CHEEK
941.28	0.1	3	30	3610852	32135745	BLISTERS	WITH EPIDERMAL LOSS DUE TO BURN (SECOND DEGREE) OF NECK
941.29	0.129412	11	85	3610852	32135745	BLISTERS	WITH EPIDERMAL LOSS DUE TO BURN (SECOND DEGREE) OF MULTIPLE SITES (EXCEPT WITH EYE) OF FACE	HEAD	AND NECK
941.30	0.12	3	25	3610852	32135745	FULL-THICKNESS SKIN LOSS DUE TO BURN (THIRD DEGREE NOS) OF UNSPECIFIED SITE OF FACE AND HEAD
942	0.057971	8	138	3610852	32135745	NULL
942.02	0.111111	6	54	3610852	32135745	BURN OF UNSPECIFIED DEGREE OF CHEST WALL	EXCLUDING BREAST AND NIPPLE
942.03	0.105263	6	57	3610852	32135745	BURN OF UNSPECIFIED DEGREE OF ABDOMINAL WALL
942.04	0.191176	13	68	3610852	32135745	BURN OF UNSPECIFIED DEGREE OF BACK (ANY PART)
942.09	0.0909091	2	22	3610852	32135745	BURN OF UNSPECIFIED DEGREE OF OTHER AND MULTIPLE SITES OF TRUNK
942.12	0.0416667	0	23	3610852	32135745	ERYTHEMA DUE TO BURN (FIRST DEGREE) OF CHEST WALL	EXCLUDING BREAST AND NIPPLE
942.13	0.0333333	1	30	3610852	32135745	ERYTHEMA DUE TO BURN (FIRST DEGREE) OF ABDOMINAL WALL
942.14	0.0689655	2	29	3610852	32135745	ERYTHEMA DUE TO BURN (FIRST DEGREE) OF BACK (ANY PART)
942.22	0.038961	3	77	3610852	32135745	BLISTERS WITH EPIDERMAL LOSS DUE TO BURN (SECOND DEGREE) OF CHEST WALL	EXCLUDING BREAST AND NIPPLE
942.23	0.00990099	1	101	3610852	32135745	BLISTERS WITH EPIDERMAL LOSS DUE TO BURN (SECOND DEGREE) OF ABDOMINAL WALL
942.24	0.0584416	9	154	3610852	32135745	BLISTERS WITH EPIDERMAL LOSS DUE TO BURN (SECOND DEGREE) OF BACK (ANY PART)
942.29	0.08	2	25	3610852	32135745	BLISTERS WITH EPIDERMAL LOSS DUE TO BURN (SECOND DEGREE) OF OTHER AND MULTIPLE SITES OF TRUNK
942.32	0.125	3	24	3610852	32135745	FULL-THICKNESS SKIN LOSS DUE TO BURN (THIRD DEGREE NOS) OF CHEST WALL	EXCLUDING BREAST AND NIPPLE
942.33	0.0222222	0	44	3610852	32135745	FULL-THICKNESS SKIN LOSS DUE TO BURN (THIRD DEGREE NOS) OF ABDOMINAL WALL
942.34	0.0681818	6	88	3610852	32135745	FULL-THICKNESS SKIN LOSS DUE TO BURN (THIRD DEGREE NOS) OF BACK (ANY PART)
943	0.100559	18	179	3610852	32135745	NULL
943.00	0.0298507	2	67	3610852	32135745	BURN OF UNSPECIFIED DEGREE OF UNSPECIFIED SITE OF UPPER LIMB
943.01	0.0186916	2	107	3610852	32135745	BURN OF UNSPECIFIED DEGREE OF FOREARM
943.11	0.0869565	2	23	3610852	32135745	ERYTHEMA DUE TO BURN (FIRST DEGREE) OF FOREARM
943.20	0.0266667	2	75	3610852	32135745	BLISTERS WITH EPIDERMAL LOSS DUE TO BURN (SECOND DEGREE) OF UNSPECIFIED SITE OF UPPER LIMB
943.21	0.035533	7	197	3610852	32135745	BLISTERS WITH EPIDERMAL LOSS DUE TO BURN (SECOND DEGREE) OF FOREARM
943.23	0.0526316	2	38	3610852	32135745	BLISTERS WITH EPIDERMAL LOSS DUE TO BURN (SECOND DEGREE) OF UPPER ARM
943.25	0.025641	0	38	3610852	32135745	BLISTERS WITH EPIDERMAL LOSS DUE TO BURN (SECOND DEGREE) OF SHOULDER
943.29	0.0344828	0	28	3610852	32135745	BLISTERS WITH EPIDERMAL LOSS DUE TO BURN (SECOND DEGREE) OF MULTIPLE SITES OF UPPER LIMB	EXCEPT WRIST AND HAND
943.30	0.0357143	1	28	3610852	32135745	FULL-THICKNESS SKIN LOSS DUE TO BURN (THIRD DEGREE NOS) OF UNSPECIFIED SITE OF UPPER LIMB
943.31	0.037037	2	54	3610852	32135745	FULL-THICKNESS SKIN LOSS DUE TO BURN (THIRD DEGREE NOS) OF FOREARM
943.33	0.0625	2	32	3610852	32135745	FULL-THICKNESS SKIN LOSS DUE TO BURN (THIRD DEGREE NOS) OF UPPER ARM
944	0.0230769	6	260	3610852	32135745	NULL
944.00	0.0153846	2	130	3610852	32135745	BURN OF UNSPECIFIED DEGREE OF UNSPECIFIED SITE OF HAND
944.01	0.0606061	4	66	3610852	32135745	BURN OF UNSPECIFIED DEGREE OF SINGLE DIGIT (FINGER (NAIL) OTHER THAN THUMB
944.03	0.03125	1	32	3610852	32135745	BURN OF UNSPECIFIED DEGREE OF TWO OR MORE DIGITS OF HAND	NOT INCLUDING THUMB
944.07	0.0285714	0	34	3610852	32135745	BURN OF UNSPECIFIED DEGREE OF WRIST
944.10	0.030303	0	32	3610852	32135745	ERYTHEMA DUE TO BURN (FIRST DEGREE) OF UNSPECIFIED SITE OF HAND
944.20	0.0215054	4	186	3610852	32135745	BLISTERS WITH EPIDERMAL LOSS DUE TO BURN (SECOND DEGREE) OF UNSPECIFIED SITE OF HAND
944.21	0.0285714	0	34	3610852	32135745	BLISTERS WITH EPIDERMAL LOSS DUE TO BURN (SECOND DEGREE) OF SINGLE DIGIT (FINGER (NAIL)) OTHER THAN THUMB
944.23	0.0227273	1	44	3610852	32135745	BLISTERS WITH EPIDERMAL LOSS DUE TO BURN (SECOND DEGREE) OF TWO OR MORE DIGITS OF HAND	NOT INCLUDING THUMB
944.25	0.107143	3	28	3610852	32135745	BLISTERS WITH EPIDERMAL LOSS DUE TO BURN (SECOND DEGREE) OF PALM OF HAND
944.26	0.0243902	1	41	3610852	32135745	BLISTERS WITH EPIDERMAL LOSS DUE TO BURN (SECOND DEGREE) OF BACK OF HAND
944.27	0.030303	0	32	3610852	32135745	BLISTERS WITH EPIDERMAL LOSS DUE TO BURN (SECOND DEGREE) OF WRIST
944.28	0.037037	2	54	3610852	32135745	BLISTERS WITH EPIDERMAL LOSS DUE TO BURN (SECOND DEGREE) OF MULTIPLE SITES OF WRIST(S) AND HAND(S)
944.30	0.025641	1	39	3610852	32135745	FULL-THICKNESS SKIN LOSS DUE TO BURN (THIRD DEGREE NOS) OF UNSPECIFIED SITE OF HAND
945	0.0641026	10	156	3610852	32135745	NULL
945.00	0.0493827	4	81	3610852	32135745	BURN OF UNSPECIFIED DEGREE OF UNSPECIFIED SITE OF LOWER LIMB (LEG)
945.02	0.036036	4	111	3610852	32135745	BURN OF UNSPECIFIED DEGREE OF FOOT
945.03	0.0384615	1	26	3610852	32135745	BURN OF UNSPECIFIED DEGREE OF ANKLE
945.04	0.0526316	5	95	3610852	32135745	BURN OF UNSPECIFIED DEGREE OF LOWER LEG
945.06	0.0909091	10	110	3610852	32135745	BURN OF UNSPECIFIED DEGREE OF THIGH (ANY PART)
945.12	0.037037	1	27	3610852	32135745	ERYTHEMA DUE TO BURN (FIRST DEGREE) OF FOOT
945.14	0.0645161	2	31	3610852	32135745	ERYTHEMA DUE TO BURN (FIRST DEGREE) OF LOWER LEG
945.16	0.075	3	40	3610852	32135745	ERYTHEMA DUE TO BURN (FIRST DEGREE) OF THIGH (ANY PART)
945.20	0.0280374	3	107	3610852	32135745	BLISTERS	EPIDERMAL LOSS (SECOND DEGREE) OF UNSPECIFIED SITE OF LOWER LIMB (LEG)
945.21	0.0384615	0	25	3610852	32135745	BLISTERS WITH EPIDERMAL LOSS DUE TO BURN (SECOND DEGREE) OF TOE(S) (NAIL)
945.22	0.0413223	10	242	3610852	32135745	BLISTERS WITH EPIDERMAL LOSS DUE TO BURN (SECOND DEGREE) OF FOOT
945.23	0.0285714	1	35	3610852	32135745	BLISTERS WITH EPIDERMAL LOSS DUE TO BURN (SECOND DEGREE) OF ANKLE
945.24	0.0324324	6	185	3610852	32135745	BLISTERS WITH EPIDERMAL LOSS DUE TO BURN (SECOND DEGREE) OF LOWER LEG
945.25	0.0322581	1	31	3610852	32135745	BLISTERS WITH EPIDERMAL LOSS DUE TO BURN (SECOND DEGREE) OF KNEE
945.26	0.0722892	12	166	3610852	32135745	BLISTERS WITH EPIDERMAL LOSS DUE TO BURN (SECOND DEGREE) OF THIGH (ANY PART)
945.29	0.016129	0	61	3610852	32135745	BLISTERS WITH EPIDERMAL LOSS DUE TO BURN (SECOND DEGREE) OF MULTIPLE SITES OF LOWER LIMB(S)
945.30	0.038961	3	77	3610852	32135745	FULL-THICKNESS SKIN LOSS DUE TO BURN (THIRD DEGREE NOS) OF UNSPECIFIED SITE OF LOWER LIMB
945.32	0.00746269	0	133	3610852	32135745	FULL-THICKNESS SKIN LOSS DUE TO BURN (THIRD DEGREE NOS) OF FOOT
945.33	0.025641	0	38	3610852	32135745	FULL-THICKNESS SKIN LOSS DUE TO BURN (THIRD DEGREE NOS) OF ANKLE
945.34	0.0322581	5	155	3610852	32135745	FULL-THICKNESS SKIN LOSS DUE TO BURN (THIRD DEGREE NOS) OF LOWER LEG
945.36	0.0886076	7	79	3610852	32135745	FULL-THICKNESS SKIN LOSS DUE TO BURN (THIRD DEGREE NOS) OF THIGH (ANY PART)
945.39	0.047619	0	20	3610852	32135745	FULL-THICKNESS SKIN LOSS DUE TO BURN (THIRD DEGREE NOS) OF MULTIPLE SITES OF LOWER LIMB(S)
945.44	0.0263158	1	38	3610852	32135745	DEEP NECROSIS OF UNDERLYING TISSUES DUE TO BURN (DEEP THIRD DEGREE) OF LOWER LEG	WITHOUT MENTION OF LOSS OF LOWER LEG
946.0	0.0833333	2	24	3610852	32135745	BURNS OF MULTIPLE SPECIFIED SITES	UNSPECIFIED DEGREE
946.2	0.0192308	1	52	3610852	32135745	BLISTERS WITH EPIDERMAL LOSS DUE TO BURN (SECOND DEGREE) OF MULTIPLE SPECIFIED SITES
946.3	0.0714286	2	28	3610852	32135745	FULL-THICKNESS SKIN LOSS DUE TO BURN (THIRD DEGREE NOS) OF MULTIPLE SPECIFIED SITES
947	0.0909091	3	33	3610852	32135745	NULL
947.0	0.0645161	2	31	3610852	32135745	BURN OF MOUTH AND PHARYNX
947.2	0.0344828	0	28	3610852	32135745	BURN OF ESOPHAGUS
947.3	0.115385	3	26	3610852	32135745	BURN OF GASTROINTESTINAL TRACT
948	0.056338	4	71	3610852	32135745	NULL
948.00	0.0541176	23	425	3610852	32135745	BURN (ANY DEGREE) INVOLVING LESS THAN 10 PERCENT OF BODY SURFACE WITH THIRD DEGREE BURN OF LESS THAN 10 PERCENT
948.10	0.0294118	2	68	3610852	32135745	BURN (ANY DEGREE) INVOLVING 10-19 PERCENT OF BODY SURFACE WITH THIRD DEGREE BURN OF LESS THAN 10 PERCENT OR
948.11	0.0677966	4	59	3610852	32135745	BURN (ANY DEGREE) INVOLVING 10-19 PERCENT OF BODY SURFACE WITH THIRD DEGREE BURN OF 10-19%
949	0.238095	5	21	3610852	32135745	NULL
949.0	0.0454545	4	88	3610852	32135745	BURN OF UNSPECIFIED SITE	UNSPECIFIED DEGREE
950.0	0.0277778	1	36	3610852	32135745	OPTIC NERVE INJURY
950.9	0.0274725	5	182	3610852	32135745	INJURY TO UNSPECIFIED OPTIC NERVE AND PATHWAYS
951	0.0425532	2	47	3610852	32135745	NULL
951.4	0.0212766	1	47	3610852	32135745	INJURY TO FACIAL NERVE
951.7	0.0263158	0	37	3610852	32135745	INJURY TO HYPOGLOSSAL NERVE
951.8	0.0434783	1	23	3610852	32135745	INJURY TO OTHER SPECIFIED CRANIAL NERVES
952	0.0756303	9	119	3610852	32135745	NULL
952.00	0.116402	22	189	3610852	32135745	C1-C4 LEVEL SPINAL CORD INJURY	UNSPECIFIED
952.03	0.0542986	12	221	3610852	32135745	C1-C4 LEVEL WITH CENTRAL CORD SYNDROME
952.04	0.0133333	0	74	3610852	32135745	C1-C4 LEVEL WITH OTHER SPECIFIED SPINAL CORD INJURY
952.05	0.0397112	11	277	3610852	32135745	C5-C7 LEVEL SPINAL CORD INJURY	UNSPECIFIED
952.08	0.0306748	5	163	3610852	32135745	C5-C7 LEVEL WITH CENTRAL CORD SYNDROME
952.09	0.0581395	5	86	3610852	32135745	C5-C7 LEVEL WITH OTHER SPECIFIED SPINAL CORD INJURY
952.10	0.0379747	3	79	3610852	32135745	T1-T6 LEVEL SPINAL CORD INJURY	UNSPECIFIED
952.15	0.0948276	11	116	3610852	32135745	T7-T12 LEVEL SPINAL CORD INJURY	UNSPECIFIED
952.19	0.0444444	2	45	3610852	32135745	T7-T12 LEVEL WITH OTHER SPECIFIED SPINAL CORD INJURY
952.2	0.0285714	3	105	3610852	32135745	LUMBAR SPINAL CORD INJURY WITHOUT SPINAL BONE INJURY
952.9	0.0902256	12	133	3610852	32135745	UNSPECIFIED SITE OF SPINAL CORD INJURY WITHOUT SPINAL BONE INJURY
953	0.0169492	1	59	3610852	32135745	NULL
953.0	0.1	3	30	3610852	32135745	INJURY TO CERVICAL NERVE ROOT
953.4	0.0272727	6	220	3610852	32135745	INJURY TO BRACHIAL PLEXUS
955	0.0277778	0	35	3610852	32135745	NULL
955.1	0.0131579	0	75	3610852	32135745	INJURY TO MEDIAN NERVE
955.2	0.0136986	2	146	3610852	32135745	INJURY TO ULNAR NERVE
955.3	0.0505051	5	99	3610852	32135745	INJURY TO RADIAL NERVE
955.6	0.0116279	0	85	3610852	32135745	INJURY TO DIGITAL NERVE	UPPER LIMB
955.9	0.0232558	1	43	3610852	32135745	INJURY TO UNSPECIFIED NERVE OF SHOULDER GIRDLE AND UPPER LIMB
956.0	0.0208333	0	47	3610852	32135745	INJURY TO SCIATIC NERVE
956.1	0.03125	1	32	3610852	32135745	INJURY TO FEMORAL NERVE
956.3	0.00980392	1	102	3610852	32135745	INJURY TO PERONEAL NERVE
956.5	0.0357143	1	28	3610852	32135745	INJURY TO OTHER SPECIFIED NERVE(S) OF PELVIC GIRDLE AND LOWER LIMB
956.9	0.0232558	0	42	3610852	32135745	INJURY TO UNSPECIFIED NERVE OF PELVIC GIRDLE AND LOWER LIMB
957.1	0.0441176	3	68	3610852	32135745	INJURY TO OTHER SPECIFIED NERVE(S)
957.9	0.0217391	0	45	3610852	32135745	INJURY TO NERVES	UNSPECIFIED SITE
958	0.3125	20	64	3610852	32135745	NULL
958.0	0.170213	8	47	3610852	32135745	AIR EMBOLISM AS AN EARLY COMPLICATION OF TRAUMA
958.1	0.352941	12	34	3610852	32135745	FAT EMBOLISM AS AN EARLY COMPLICATION OF TRAUMA
958.2	0.109091	6	55	3610852	32135745	SECONDARY AND RECURRENT HEMORRHAGE AS AN EARLY COMPLICATION OF TRAUMA
958.3	0.0341246	23	674	3610852	32135745	POSTTRAUMATIC WOUND INFECTION NOT ELSEWHERE CLASSIFIED
958.4	0.518519	14	27	3610852	32135745	TRAUMATIC SHOCK
958.7	0.146479	52	355	3610852	32135745	TRAUMATIC SUBCUTANEOUS EMPHYSEMA
958.8	0.0291262	9	309	3610852	32135745	OTHER EARLY COMPLICATIONS OF TRAUMA
958.91	0.0481928	4	83	3610852	32135745	TRAUMATIC COMPARTMENT SYNDROME OF UPPER EXTREMITY
958.92	0.0046729	1	214	3610852	32135745	TRAUMATIC COMPARTMENT SYNDROME OF LOWER EXTREMITY
959.01	0.106429	245	2302	3610852	32135745	HEAD INJURY	UNSPECIFIED
959.09	0.0579869	53	914	3610852	32135745	INJURY OF FACE AND NECK
959.1	0.00657895	0	151	3610852	32135745	OTHER AND UNSPECIFIED INJURY TO TRUNK
959.11	0.0882353	24	272	3610852	32135745	OTHER INJURY OF CHEST WALL
959.12	0.0581395	5	86	3610852	32135745	OTHER INJURY OF ABDOMEN
959.13	0.00469484	0	212	3610852	32135745	OTHER INJURY	FRACTURE OF CORPUS CAVERNOSUM PENIS
959.14	0.121495	13	107	3610852	32135745	OTHER INJURY OF EXTERNAL GENITALS
959.19	0.0786885	24	305	3610852	32135745	OTHER INJURY OF OTHER SITES OF TRUNK
959.2	0.0685484	34	496	3610852	32135745	OTHER AND UNSPECIFIED INJURY TO SHOULDER AND UPPER ARM
959.3	0.0519481	32	616	3610852	32135745	OTHER AND UNSPECIFIED INJURY TO ELBOW	FOREARM	AND WRIST
959.4	0.0209581	7	334	3610852	32135745	OTHER AND UNSPECIFIED INJURY TO HAND	EXCEPT FINGER
959.5	0.0144928	4	276	3610852	32135745	OTHER AND UNSPECIFIED INJURY TO FINGER
959.6	0.0912548	24	263	3610852	32135745	OTHER AND UNSPECIFIED INJURY TO HIP AND THIGH
959.7	0.0585405	73	1247	3610852	32135745	OTHER AND UNSPECIFIED INJURY TO KNEE	LEG	ANKLE	AND FOOT
959.8	0.03861	10	259	3610852	32135745	OTHER AND UNSPECIFIED INJURY TO OTHER SPECIFIED SITES	INCLUDING MULTIPLE
959.9	0.0526316	11	209	3610852	32135745	OTHER AND UNSPECIFIED INJURY TO UNSPECIFIED SITE
960	0.0746269	5	67	3610852	32135745	NULL
960.0	0.0227273	1	44	3610852	32135745	POISONING BY PENICILLINS
960.8	0.108527	14	129	3610852	32135745	POISONING BY OTHER SPECIFIED ANTIBIOTICS
960.9	0.2	7	35	3610852	32135745	POISONING BY UNSPECIFIED ANTIBIOTIC
961	0.020202	2	99	3610852	32135745	NULL
961.0	0.0816327	4	49	3610852	32135745	POISONING BY SULFONAMIDES
961.7	0.0178571	0	55	3610852	32135745	POISONING BY ANTIVIRAL DRUGS
962	0.0333333	0	29	3610852	32135745	NULL
962.0	0.193103	28	145	3610852	32135745	POISONING BY ADRENAL CORTICAL STEROIDS
962.1	0.0238095	0	41	3610852	32135745	POISONING BY ANDROGENS AND ANABOLIC CONGENERS
962.3	0.0913462	19	208	3610852	32135745	POISONING BY INSULINS AND ANTIDIABETIC AGENTS
962.7	0.0657895	5	76	3610852	32135745	POISONING BY THYROID AND THYROID DERIVATIVES
963	0.078125	5	64	3610852	32135745	NULL
963.0	0.0108303	9	831	3610852	32135745	POISONING BY ANTIALLERGIC AND ANTIEMETIC DRUGS
963.1	0.3	117	390	3610852	32135745	POISONING BY ANTINEOPLASTIC AND IMMUNOSUPPRESSIVE DRUGS
963.5	0.0263158	1	38	3610852	32135745	POISONING BY VITAMINS	NOT ELSEWHERE CLASSIFIED
[truncated: 5,806 more rows]
